# Supplementary material for: Sublethal salinity stress contributes to habitat limitation in an endangered estuarine fish
Source: Evol Appl. 2016 Jun 8;9(8):963–81. doi: 10.1111/eva.12385 (PMC4999527; doi:10.1111/eva.12385)
Supplement: Supplementary file 3 — Table S1. Genes represented by microarray probes of primary interest (differential expressionat q < 0.05 for salinity challenge main effect and salinity challenge x recovery time interaction). Table S2. Over‐represented biological processes of genes significantly affected by main effect of salinity or salinity x exposure time interaction as determined by Blast2Go functional analyses (note: no biological processes were significantly under‐represented). [file EVA-9-0963-s003.xlsx]

## Sheet: Table S1
Table S1: Genes represented by microarray probes of primary interest (differential expressionat q<0.05 for salinity challenge main effect and salinity challenge x recovery time interaction).
Gene Name	Gene Symbol	Transcriptome ID	Microarray Probe ID(s)	Microarray Oligo Sequence	Zebrafish Ensembl Ref ID	Human Ensembl Ref ID	Associated GO IDs
2-oxo-4-hydroxy-4-carboxy-5-ureidoimidazoline decarboxylase	urad	isotig24387	CUST_26755_PI428861894	AGTGGAGTTGGCTGGTGCCATTGAGGAGGTGAAAAAGATTTGTCACTTGCGTTTGAAAAC	ENSDART00000105917	ENST00000332715	GO:0016831,GO:0006144,GO:0019428,GO:0005777
26S proteasome non-ATPase regulatory subunit 3	psmd3	isotig10549	CUST_9256_PI428861894	GGCCTTCCACCAGAGGATCTCCTTCTGCCTGGACATCCACAACATGTCTGTCAAGGCGAT	ENSDART00000027158	ENST00000264639	GO:0000502,GO:0006521,GO:0002474,GO:0051437,GO:0005829,GO:0000216,GO:0000209,GO:0005654,GO:0030234,GO:0016032,GO:0005488,GO:0000084,GO:0051436,GO:0042176,GO:0031145,GO:0006977,GO:0016071,GO:0042981
26S proteasome non-ATPase regulatory subunit 3	psmd3	isotig10549	CUST_9257_PI428861894	ATCAACCACGAGAAGGGCTACGTCCAGTCCAAGGAGACCATGGACATCTACGGAACCAGG	ENSDART00000027158	ENST00000264639	GO:0000502,GO:0006521,GO:0002474,GO:0051437,GO:0005829,GO:0000216,GO:0000209,GO:0005654,GO:0030234,GO:0016032,GO:0005488,GO:0000084,GO:0051436,GO:0042176,GO:0031145,GO:0006977,GO:0016071,GO:0042981
3-hydroxybutyrate dehydrogenase type 2	bdh2	isotig07489	CUST_5593_PI428861894	CTGAGGGAGCTTGATGGATATCCAGGAATCAAGATCAAGGTTGTGGATGTGACTAAGAAA	ENSDART00000132542	ENST00000296424	GO:0016628,GO:0051287,GO:0005737,GO:0003858,GO:0055072,GO:0006635,GO:0042168,GO:0019290
3-hydroxybutyrate dehydrogenase type 2	bdh2	isotig07489	CUST_5594_PI428861894	GTCACAGCGACTGATATTAATGGAGAGAAACTGAGGGAGCTTGATGGATATCCAGGAATC	ENSDART00000132542	ENST00000296424	GO:0016628,GO:0051287,GO:0005737,GO:0003858,GO:0055072,GO:0006635,GO:0042168,GO:0019290
39S ribosomal protein L28, mitochondrial precursor	mrpl28	isotig11807	CUST_10800_PI428861894	TGTGTTTAAGAGCTGTGTGGATAACCTGGTCACACAACTGACCATCCAGAAACTCTCAGA	ENSDART00000080777	ENST00000389675	GO:0005515,GO:0005761,GO:0006412,GO:0003735
39S ribosomal protein L28, mitochondrial precursor	mrpl28	isotig11807	CUST_10801_PI428861894	AACCTGTGTTTAAGAGCTGTGTGGATAACCTGGTCACACAACTGACCATCCAGAAACTCT	ENSDART00000080777	ENST00000389675	GO:0005515,GO:0005761,GO:0006412,GO:0003735
39S ribosomal protein L46, mitochondrial precursor	mrpl46	isotig04961	CUST_2979_PI428861894	TGAACTGCAGGATTATCTCAAACCAGCGTACTTTGAGAAGGTCAATCGCTTCATCATTGG	ENSDART00000027331	ENST00000312475	GO:0005739
5-aminolevulinate synthase, nonspecific, mitochondrial precursor	alas1	isotig16743	CUST_17163_PI428861894	ATGAGCGACAGAGAAAAGTCTTACTTCAGTGGATTAAGCCACCCTATTTCTGCACATGCC	ENSDART00000005217	ENST00000484952	GO:0005759,GO:0034698,GO:0042493,GO:0016769,GO:0051591,GO:0009635,GO:0045471,GO:0006783,GO:0001666,GO:0032869,GO:0032025,GO:0071407,GO:0031667,GO:0003870,GO:0010045,GO:0030170,GO:0070541
5-aminolevulinate synthase, nonspecific, mitochondrial precursor	alas1	isotig16743	CUST_17164_PI428861894	GATGAGCGACAGAGAAAAGTCTTACTTCAGTGGATTAAGCCACCCTATTTCTGCACATGC	ENSDART00000005217	ENST00000484952	GO:0005759,GO:0034698,GO:0042493,GO:0016769,GO:0051591,GO:0009635,GO:0045471,GO:0006783,GO:0001666,GO:0032869,GO:0032025,GO:0071407,GO:0031667,GO:0003870,GO:0010045,GO:0030170,GO:0070541
60S ribosomal protein L5	rpl5b	isotig06930	CUST_4927_PI428861894	TATCAGAGAGAACCCCGTCCACGACAAGAAACCCCAAAAAGAAGTCAAAAAGAAGAGGTG	ENSDART00000127695	ENST00000370321	0
60S ribosomal protein L5	rpl5b	isotig06930	CUST_4928_PI428861894	TTTCACGCTTCATAAAGAATGGAGTCACGCCAGACACGGTTGAGGAAATGTACAAGAAAG	ENSDART00000127695	ENST00000370321	0
60S ribosomal protein L5	rpl5b	isotig06932	CUST_4929_PI428861894	AGTTTTCACGCTTCCTAAAGAATGGAGTCACGCCAGACACGGTTGAGGAAATGTACAAGA	ENSDART00000127695	ENST00000370321	0
78 kDa glucose-regulated protein precursor	hspa5	isotig15583	CUST_15241_PI428861894	AAGAAGAAAGAGTTGGAGGAGGTGGTCCAGCCTATTATCAGTAAGCTGTATGGAAGTGCT	ENSDART00000010079	ENST00000324460	GO:0043154,GO:0008303,GO:0031625,GO:0002576,GO:0008180,GO:0016887,GO:0030433,GO:0048471,GO:0021589,GO:0006983,GO:0005788,GO:0043027,GO:0005524,GO:0030674,GO:0051087,GO:0030168,GO:0042470,GO:0042149,GO:0030496,GO:0034663,GO:0051787,GO:0030512,GO:0005576,GO:0006987,GO:0043022,GO:0021680,GO:0060904,GO:0006916,GO:0031398,GO:0005793,GO:0009986,GO:0019904,GO:0005509,GO:0030176,GO:0051082,GO:0006200
78 kDa glucose-regulated protein precursor	hspa5	isotig15583	CUST_15242_PI428861894	AAAGAGACTATTGAAAAGGCTGTGGAGGAGAAGATTGAGTGGATGGAGTCCCACCAAGAT	ENSDART00000010079	ENST00000324460	GO:0043154,GO:0008303,GO:0031625,GO:0002576,GO:0008180,GO:0016887,GO:0030433,GO:0048471,GO:0021589,GO:0006983,GO:0005788,GO:0043027,GO:0005524,GO:0030674,GO:0051087,GO:0030168,GO:0042470,GO:0042149,GO:0030496,GO:0034663,GO:0051787,GO:0030512,GO:0005576,GO:0006987,GO:0043022,GO:0021680,GO:0060904,GO:0006916,GO:0031398,GO:0005793,GO:0009986,GO:0019904,GO:0005509,GO:0030176,GO:0051082,GO:0006200
94 kD glucose-regulated protein precursor	hsp90b1	isotig25619	CUST_28144_PI428861894	CCATTAAGAACCTTGTGAGGAAATACTCCCAGTTCATCAACTTCCCCATCTATGTCTGGG	ENSDART00000004879	ENST00000299767	GO:0005788,GO:0003723,GO:0005524,GO:0043666,GO:0019903,GO:0042470,GO:0031247,GO:0030496,GO:0071318,GO:0005829,GO:0015031,GO:0035889,GO:0006457,GO:0005792,GO:0044459,GO:0051208,GO:0006916,GO:0030433,GO:0048471,GO:0001666,GO:0005509,GO:0051082,GO:0005789,GO:0046790,GO:0050750
94 kD glucose-regulated protein precursor	hsp90b1	isotig25619	CUST_28145_PI428861894	AGACTATCTTGAGCTGGAGACCATTAAGAACCTTGTGAGGAAATACTCCCAGTTCATCAA	ENSDART00000004879	ENST00000299767	GO:0005788,GO:0003723,GO:0005524,GO:0043666,GO:0019903,GO:0042470,GO:0031247,GO:0030496,GO:0071318,GO:0005829,GO:0015031,GO:0035889,GO:0006457,GO:0005792,GO:0044459,GO:0051208,GO:0006916,GO:0030433,GO:0048471,GO:0001666,GO:0005509,GO:0051082,GO:0005789,GO:0046790,GO:0050750
94 kD glucose-regulated protein precursor	hsp90b1	isotig10069	CUST_8669_PI428861894	ATCAATCCCAAACACCCACTCATCAAGGAAATGCTGAAAAGAGTCAATAGCGATGCGGAG	ENSDART00000004879	ENST00000299767	GO:0005788,GO:0003723,GO:0005524,GO:0043666,GO:0019903,GO:0042470,GO:0031247,GO:0030496,GO:0071318,GO:0005829,GO:0015031,GO:0035889,GO:0006457,GO:0005792,GO:0044459,GO:0051208,GO:0006916,GO:0030433,GO:0048471,GO:0001666,GO:0005509,GO:0051082,GO:0005789,GO:0046790,GO:0050750
94 kD glucose-regulated protein precursor	hsp90b1	isotig10069	CUST_8670_PI428861894	GATCAATCCCAAACACCCACTCATCAAGGAAATGCTGAAAAGAGTCAATAGCGATGCGGA	ENSDART00000004879	ENST00000299767	GO:0005788,GO:0003723,GO:0005524,GO:0043666,GO:0019903,GO:0042470,GO:0031247,GO:0030496,GO:0071318,GO:0005829,GO:0015031,GO:0035889,GO:0006457,GO:0005792,GO:0044459,GO:0051208,GO:0006916,GO:0030433,GO:0048471,GO:0001666,GO:0005509,GO:0051082,GO:0005789,GO:0046790,GO:0050750
Acidic leucine-rich nuclear phosphoprotein 32 family member A	anp32b	isotig18285	CUST_19443_PI428861894	AACATCCCCAAACTAGAGAAACTCACCAAGTTGGAGTTGAGTGATAACAGGATATCGGGG	ENSDART00000102500	ENST00000339399	GO:0005783,GO:0006913,GO:0006355,GO:0016363,GO:0048471
ADP-ribosylation factor 6	arf6a	isotig09399	CUST_7825_PI428861894	CATGAGATCCAGGAGAAGTTAGGATTGACCCGCATCAGAGATAGAAATTGGTATGTTCAG	ENSDART00000114679	ENST00000298316	GO:0010008,GO:0005938,GO:0060998,GO:0030866,GO:0030838,GO:0031996,GO:0005624,GO:0031527,GO:0005769,GO:0015031,GO:0055037,GO:0051489,GO:0031529,GO:0090004,GO:0001889,GO:0006184,GO:0048261,GO:0003924,GO:0006915,GO:0001726,GO:0035020,GO:0006928,GO:0007155,GO:0005794,GO:0005525,GO:0034394
ammonium transporter Rh type C	rhcga	isotig16642	CUST_17017_PI428861894	TCTGTCTACTCCCGTGAGGGGTTAGTTAATACTTTTGACTTTGAGGGAGAATTTGAGGGC	ENSDART00000053521	ENST00000268122	GO:0016327,GO:0016324,GO:0016021,GO:0015696
ankyrin repeat and SOCS box protein 16	asb16	isotig14160	CUST_13620_PI428861894	TACACTGGACATTCCTAGCTCTGTGAAGGACTACCTTCTCCTTTACAATAGTGGTGAGCT	ENSDART00000137944	ENST00000409749	GO:0035556
ankyrin repeat and SOCS box protein 16	asb16	isotig14160	CUST_13621_PI428861894	ATACACTGGACATTCCTAGCTCTGTGAAGGACTACCTTCTCCTTTACAATAGTGGTGAGC	ENSDART00000137944	ENST00000409749	GO:0035556
annexin	anxa1a	isotig30310	CUST_33732_PI428861894	GAGGCCGTGGCGGCGGATACTAAAGGGTATTATGAGTAAATCCTGGTCGCCCTGTGTGGA	ENSDART00000031665	ENST00000376911	GO:0019834,GO:0042995,GO:0005544,GO:0005615,GO:0050709,GO:0030674,GO:0030216,GO:0031340,GO:0042127,GO:0007166,GO:0005102,GO:0030073,GO:0018149,GO:0050482,GO:0003697,GO:0043065,GO:0002674,GO:0003727,GO:0070301,GO:0005634,GO:0046632,GO:0001533,GO:0006916,GO:0042803,GO:0006928,GO:0043234,GO:0009725,GO:0042383,GO:0005198,GO:0031966,GO:0007049,GO:0031394
Apoptosis-inducing factor-like mitochondrion-associated inducer of death	AIFM2	isotig12747	CUST_11948_PI428861894	CTGGAATTGAATGTGATCAAGAAGGATACGGTTATTACCACAGACAAGGGTTTGGAGATC	ENSDART00000109434	ENST00000307864	GO:0004174,GO:0003677,GO:0030261,GO:0050660,GO:0008637,GO:0005741,GO:0055114,GO:0005829,GO:0006917
aquaporin 3	aqp3b	isotig17813	CUST_18751_PI428861894	ACCATCTTTGGAGTGATAGTCTACCAGTTGATGGTAGGATTTCATCACGAAGGGGAGGTT	ENSDART00000101241	ENST00000297991	GO:0006833,GO:0015105,GO:0055085,GO:0015168,GO:0016021,GO:0005372,GO:0015204
aquaporin 3	aqp3b	isotig17813	CUST_18752_PI428861894	GTTAAACTGACCAACGTCGCCTCCAGCAATGACCAGTCGAAAGGATCTTCCAAGGAAATG	ENSDART00000101241	ENST00000297991	GO:0006833,GO:0015105,GO:0055085,GO:0015168,GO:0016021,GO:0005372,GO:0015204
Arginase-1	ARG1 (1 of 2)	isotig15593	CUST_15261_PI428861894	TTCTCCTGGATCAAGCCTTGTGTATCAGCCAAAGACGTTGTCTACATTGGTCTTAGAGAC	ENSDART00000106267	ENST00000368087	GO:0005615,GO:0060135,GO:0071222,GO:0032964,GO:0043025,GO:0071560,GO:0010963,GO:0033197,GO:0033189,GO:0070301,GO:0042493,GO:0071377,GO:0004053,GO:0010043,GO:0009635,GO:0043005,GO:0071549,GO:0046686,GO:0010042,GO:0051597,GO:0000050,GO:0030324,GO:0043200,GO:0005829,GO:0010269,GO:0001938,GO:0030145,GO:0070207,GO:0060056,GO:0001889,GO:0048678,GO:0006527
Arginase-1	ARG1 (1 of 2)	isotig15593	CUST_15262_PI428861894	CTTCTCCTGGATCAAGCCTTGTGTATCAGCCAAAGACGTTGTCTACATTGGTCTTAGAGA	ENSDART00000106267	ENST00000368087	GO:0005615,GO:0060135,GO:0071222,GO:0032964,GO:0043025,GO:0071560,GO:0010963,GO:0033197,GO:0033189,GO:0070301,GO:0042493,GO:0071377,GO:0004053,GO:0010043,GO:0009635,GO:0043005,GO:0071549,GO:0046686,GO:0010042,GO:0051597,GO:0000050,GO:0030324,GO:0043200,GO:0005829,GO:0010269,GO:0001938,GO:0030145,GO:0070207,GO:0060056,GO:0001889,GO:0048678,GO:0006527
Arginyl-tRNA synthetase, cytoplasmic	rars	isotig29250	CUST_32448_PI428861894	ATGTGATGCCACGGCGTCCATCATGGCTCAAGGCTTCAACATCCTGGGCATCAACCCAGT	ENSDART00000076729	ENST00000538719	GO:0034618,GO:0005634,GO:0005524,GO:0000049,GO:0004814,GO:0005739,GO:0006420,GO:0017101
Arginyl-tRNA synthetase, cytoplasmic	rars	isotig29250	CUST_32449_PI428861894	TATGTGATGCCACGGCGTCCATCATGGCTCAAGGCTTCAACATCCTGGGCATCAACCCAG	ENSDART00000076729	ENST00000538719	GO:0034618,GO:0005634,GO:0005524,GO:0000049,GO:0004814,GO:0005739,GO:0006420,GO:0017101
ARMET protein precursor	manf	isotig08819	CUST_7092_PI428861894	CGAGACATGCAAAGGCTGCGCAGAGAAATCTGATTTTATCCGCAAAATCAACGAACTCAT	ENSDART00000092082	ENST00000528157	GO:0006986,GO:0008083,GO:0005576
asparagine synthetase	asns	isotig16655	CUST_17039_PI428861894	CAAGACCACCTAGAGTCTGAGGTTAACGACTCCCAGCTTGAGAAGGCACACAAAATATTT	ENSDART00000124652	ENST00000175506	GO:0005524,GO:0006529,GO:0045931,GO:0043066,GO:0042803,GO:0042149,GO:0005625,GO:0006541,GO:0048037,GO:0004066
asparagine synthetase	asns	isotig16655	CUST_17040_PI428861894	GTCATCTTCTCTGGTGAAGGATCAGATGAGCTAACACAAGGATACATCTACTTTCATAAG	ENSDART00000124652	ENST00000175506	GO:0005524,GO:0006529,GO:0045931,GO:0043066,GO:0042803,GO:0042149,GO:0005625,GO:0006541,GO:0048037,GO:0004066
ATP sulfurylase/APS kinase	papss2b	isotig23729	CUST_25965_PI428861894	TTCTACGACAAGGACTAACACGAGGACTTTGAATTCATCTCGGGTACTAAGATGAGGAGG	ENSDART00000079115	ENST00000456849	GO:0000103,GO:0016310,GO:0005524,GO:0050428,GO:0005829,GO:0006805,GO:0004020,GO:0001501,GO:0004781
ATP sulfurylase/APS kinase	papss2b	isotig23729	CUST_25966_PI428861894	CTTCTACGACAAGGACTAACACGAGGACTTTGAATTCATCTCGGGTACTAAGATGAGGAG	ENSDART00000079115	ENST00000456849	GO:0000103,GO:0016310,GO:0005524,GO:0050428,GO:0005829,GO:0006805,GO:0004020,GO:0001501,GO:0004781
ATP-binding cassette sub-family E member 1	abce1	isotig16509	CUST_16795_PI428861894	ATGAATTCCATTAAGGATGTGGAGCAGAAGAAGAGTGGCAACTACTTCTTCTTGGACGAC	ENSDART00000015777	ENST00000296577	GO:0009055,GO:0006401,GO:0005524,GO:0046872,GO:0044419,GO:0006200,GO:0051539,GO:0005739,GO:0009615,GO:0008428,GO:0016887
ATP-binding cassette sub-family E member 1	abce1	isotig16509	CUST_16796_PI428861894	GATGAATTCCATTAAGGATGTGGAGCAGAAGAAGAGTGGCAACTACTTCTTCTTGGACGA	ENSDART00000015777	ENST00000296577	GO:0009055,GO:0006401,GO:0005524,GO:0046872,GO:0044419,GO:0006200,GO:0051539,GO:0005739,GO:0009615,GO:0008428,GO:0016887
ATP-binding cassette sub-family F member 2	abcf2a	isotig21928	CUST_23905_PI428861894	GGCATTTTGGCCTACAAAGACCACCTGAAAACCAAGATCGACAAACAGATGCATGATATT	ENSDART00000056640	ENST00000287844	GO:0005740,GO:0006810,GO:0005524,GO:0006200,GO:0043190,GO:0005215,GO:0016887
ATP-binding cassette sub-family F member 2	abcf2a	isotig21928	CUST_23906_PI428861894	TGATCAAGGAGAGGGAAGAAATGAGGAAAATCATTGGCCGCTATGGACTAACTGGGAAAC	ENSDART00000056640	ENST00000287844	GO:0005740,GO:0006810,GO:0005524,GO:0006200,GO:0043190,GO:0005215,GO:0016887
aurora kinase B	aurkb	isotig19563	CUST_21115_PI428861894	ATTTGAAACTGCCTCCCACTCTGACACTTACAAGCGTATCACCAAGGTTGATCTGCAGTT	ENSDART00000054823	ENST00000585124	GO:0035175,GO:0005634,GO:0005524,GO:0007059,GO:0000785,GO:0005737,GO:0000775,GO:0032133,GO:0051256,GO:0071777,GO:0046872,GO:0005515,GO:0034501,GO:0007275,GO:0005819,GO:0043987
B-cell lymphoma 6 protein homolog	bcl6a	isotig20064	CUST_21727_PI428861894	ACACAGGAGAAAAGCCTTATCATTGTGAGAAATGTGACCTCCACTTCAGACACAAGAGCC	ENSDART00000131126	ENST00000232014	GO:0043380,GO:0031490,GO:0000060,GO:0030890,GO:0043065,GO:0005515,GO:0002903,GO:0003700,GO:0008285,GO:0030036,GO:0002634,GO:0032764,GO:0001953,GO:0045749,GO:0005657,GO:0048294,GO:0002829,GO:0007283,GO:0000122,GO:0045629,GO:0048821,GO:0005730,GO:0051272,GO:0008270,GO:0043565,GO:0030183,GO:0006974,GO:0000902,GO:0030308,GO:0032319,GO:0050727,GO:0035024
Baculoviral IAP repeat-containing protein 5	birc5a	isotig31635	CUST_35238_PI428861894	TATCATTAACAAGACTTGTAACGAGGCTATCGGCAAGTTTGAGGAGGCGGCAAAACAGAG	ENSDART00000115088	ENST00000350051	GO:0043154,GO:0016324,GO:0005881,GO:0022008,GO:0045766,GO:0001570,GO:0031536,GO:0042493,GO:0031577,GO:0007507,GO:0000910,GO:0043524,GO:0008017,GO:0046965,GO:0008536,GO:0009790,GO:0043027,GO:0046982,GO:0051087,GO:0051303,GO:0032133,GO:0030496,GO:0005730,GO:0005829,GO:0008270,GO:0048037,GO:0051384,GO:0005876,GO:0000226,GO:0006916,GO:0045931,GO:0043434,GO:0042803,GO:0000775,GO:0005814,GO:0000228,GO:…
Baculoviral IAP repeat-containing protein 5	birc5a	isotig31635	CUST_35239_PI428861894	CAGAAAGAGAGGCAAAAGTTTATCATTAACAAGACTTGTAACGAGGCTATCGGCAAGTTT	ENSDART00000115088	ENST00000350051	GO:0043154,GO:0016324,GO:0005881,GO:0022008,GO:0045766,GO:0001570,GO:0031536,GO:0042493,GO:0031577,GO:0007507,GO:0000910,GO:0043524,GO:0008017,GO:0046965,GO:0008536,GO:0009790,GO:0043027,GO:0046982,GO:0051087,GO:0051303,GO:0032133,GO:0030496,GO:0005730,GO:0005829,GO:0008270,GO:0048037,GO:0051384,GO:0005876,GO:0000226,GO:0006916,GO:0045931,GO:0043434,GO:0042803,GO:0000775,GO:0005814,GO:0000228,GO:…
Bifunctional purine biosynthesis protein PURH	atic	isotig27744	CUST_30602_PI428861894	TTTGAGGAGGTTCCAGAGCCCCTGTCTGAGACTGAGAGAACCAACTGGAAGAGCTGCCTG	ENSDART00000022307	ENST00000540518	GO:0031100,GO:0009116,GO:0021987,GO:0005829,GO:0046452,GO:0006144,GO:0005739,GO:0003360,GO:0003937,GO:0021549,GO:0004643,GO:0006189,GO:0005625,GO:0042803,GO:0046654,GO:0010035,GO:0009235
Bis5-nucleosyl-tetraphosphatase	nudt2	isotig27280	CUST_30083_PI428861894	GTTGTGACATTGTCAGAGGAACACCAGGAGTATCGTTGGTCCGGGCTGGACGAGGCTTGT	ENSDART00000081661	ENST00000379155	GO:0004081,GO:0008152,GO:0000166,GO:0006917,GO:0005739
Butyrophilin subfamily 1 member A1 precursor	zgc:123297	isotig03386	CUST_1631_PI428861894	TAAATACAGGATGATGCTGTTTGAAGATGAACTGGTCAGGGGCAACGTCTCCCTGAAACT	ENSDART00000079352	ENST00000244513	GO:0016020
Butyrophilin subfamily 1 member A1 precursor	zgc:123297	isotig03391	CUST_1638_PI428861894	ATAAATACAGGATGATGCTGTTTGAAGATGAACTGGTCAGGGGCAACGTCTCCCTGAAAC	ENSDART00000079352	ENST00000244513	GO:0016020
C-C motif chemokine 13 precursor	si:ch211-202c4.2	isotig07189	CUST_5235_PI428861894	ATAGAAAACATTGGTAGCCGTTCAACACCTGTCATGTCATCGGTGATGTCCTCAACCACT	ENSDART00000150744	ENST00000225844	GO:0007267,GO:0050896,GO:0005102,GO:0006874
C-C motif chemokine 13 precursor	si:ch211-202c4.2	isotig07189	CUST_5236_PI428861894	ACATAGAAAACATTGGTAGCCGTTCAACACCTGTCATGTCATCGGTGATGTCCTCAACCA	ENSDART00000150744	ENST00000225844	GO:0007267,GO:0050896,GO:0005102,GO:0006874
C-C motif chemokine 13 precursor	si:ch211-202c4.2	isotig07190	CUST_5237_PI428861894	TAGAAAACATTGGTAGCCGTTCAACACCTGTCATGTCATCAGTGATGTCCTCAACCACTG	ENSDART00000150744	ENST00000225844	GO:0007267,GO:0050896,GO:0005102,GO:0006874
C-C motif chemokine 13 precursor	si:ch211-202c4.2	isotig07190	CUST_5238_PI428861894	ATAGAAAACATTGGTAGCCGTTCAACACCTGTCATGTCATCAGTGATGTCCTCAACCACT	ENSDART00000150744	ENST00000225844	GO:0007267,GO:0050896,GO:0005102,GO:0006874
C-C motif chemokine 19 precursor	ccl19	isotig30043	CUST_33420_PI428861894	CTGAAACCCCAAACCAATCAAAAAGGACCAACCAAAACCAGAAGAAACTAAAAAGGGAAG	ENSDART00000141693	ENST00000378800	GO:0002376,GO:0042221,GO:0010740,GO:0032879
C-C motif chemokine 19 precursor	ccl19	isotig30043	CUST_33421_PI428861894	GCTGAAACCCCAAACCAATCAAAAAGGACCAACCAAAACCAGAAGAAACTAAAAAGGGAA	ENSDART00000141693	ENST00000378800	GO:0002376,GO:0042221,GO:0010740,GO:0032879
C-C motif chemokine 21 precursor	CU693369.1	isotig11395	CUST_10309_PI428861894	CTGACCCAAATGAAAAGTGGGTCAACGACTTAATATCAAAGATCGAAAACTAGAAAAACA	ENSDART00000129782	NA	GO:0005615,GO:0006955,GO:0008009
calcineurin subunit B type 1	ppp3r1b	isotig28475	CUST_31508_PI428861894	GGGGAACAACCTCAAAGATACCCAGCTTCAGCAGATTGTCGACAAAACCATTATTAACGC	ENSDART00000100869	ENST00000234310	GO:0007507,GO:0008633,GO:0008629,GO:0051531,GO:0005829,GO:0005509,GO:0006470,GO:0001569,GO:0005516,GO:0001837,GO:0004723,GO:0005955,GO:0060487
calmodulin	calm3a	isotig10177	CUST_8805_PI428861894	CAGAGAAGCATTCCGTGTCTTTGACAAGGACGGCAACGGTTACATCAGCGCTGCTGAGCT	ENSDART00000014868	ENST00000596362	GO:0048011,GO:0043274,GO:0002576,GO:0046209,GO:0032465,GO:0048306,GO:0031996,GO:0006006,GO:0005654,GO:0005980,GO:0016301,GO:0006936,GO:0051592,GO:0007202,GO:0060315,GO:0000922,GO:0030168,GO:0010880,GO:0005829,GO:0060316,GO:0005576,GO:0005886,GO:0005876,GO:0043388,GO:0007186,GO:0043548,GO:0031997,GO:0005813,GO:0019904,GO:0005509,GO:0007268,GO:0050999,GO:0031432,GO:0007049
calpain-11	capn1a	isotig11017	CUST_9835_PI428861894	ATACGCAGAGAACGAAGTCATCGACTTTGACAACTTTGTCTGCTGCCTGGTTAAGCTAGA	ENSDART00000046066	ENST00000527323	GO:0004197
calreticulin, like 2	calrl2	isotig22599	CUST_24675_PI428861894	TAACAAAGACATCAGGTGCAAGGACGATGAGTACACTCACCTATACACGTTGGTGGTGAA	ENSDART00000101655	ENST00000316448	GO:0043687,GO:0005615,GO:0009897,GO:0031625,GO:0042562,GO:0071310,GO:0032355,GO:0050681,GO:0017148,GO:0005178,GO:0033144,GO:0044183,GO:0042493,GO:0005792,GO:0003729,GO:0055007,GO:0042277,GO:0010628,GO:0045740,GO:0005625,GO:0048471,GO:0071556,GO:0071285,GO:0042824,GO:0045787,GO:0005788,GO:0003677,GO:0005506,GO:0030866,GO:0022417,GO:0051087,GO:0001849,GO:0007050,GO:0007283,GO:0016529,GO:0030496,GO:…
calreticulin, like 2	calrl2	isotig22599	CUST_24676_PI428861894	TTAACAAAGACATCAGGTGCAAGGACGATGAGTACACTCACCTATACACGTTGGTGGTGA	ENSDART00000101655	ENST00000316448	GO:0043687,GO:0005615,GO:0009897,GO:0031625,GO:0042562,GO:0071310,GO:0032355,GO:0050681,GO:0017148,GO:0005178,GO:0033144,GO:0044183,GO:0042493,GO:0005792,GO:0003729,GO:0055007,GO:0042277,GO:0010628,GO:0045740,GO:0005625,GO:0048471,GO:0071556,GO:0071285,GO:0042824,GO:0045787,GO:0005788,GO:0003677,GO:0005506,GO:0030866,GO:0022417,GO:0051087,GO:0001849,GO:0007050,GO:0007283,GO:0016529,GO:0030496,GO:…
Cartilage-associated protein precursor	crtap	isotig19600	CUST_21163_PI428861894	AAGAACAACGTGGCCTACTATCAGTTCCACAGGGAAAAATGGGGTCTTGAAGATGAAGAC	ENSDART00000010104	ENST00000320954	GO:0005515,GO:0007283,GO:0005578
Cathepsin L precursor	ctsl.1	isotig04451	CUST_2535_PI428861894	ATGATGACCAGGAACAAGCAGAACCAGTGTGGCATTGCCACCGCAGCCAGTTACCCTCTG	ENSDART00000017756	ENST00000271651	GO:0006508,GO:0004197
Cathepsin L precursor	ctsl.1	isotig04451	CUST_2536_PI428861894	CATGATGACCAGGAACAAGCAGAACCAGTGTGGCATTGCCACCGCAGCCAGTTACCCTCT	ENSDART00000017756	ENST00000271651	GO:0006508,GO:0004197
CCAAT/enhancer binding protein delta2	cebpd	isotig01851	CUST_715_PI428861894	AACAAGAGACGGATTGGAGTGACAGTGAAATGTCCTCGTCACTACCTTCCCAGATAGAAA	ENSDART00000122734	NA	0
CCAAT/enhancer-binding protein beta	cebpb	isotig11629	CUST_10597_PI428861894	AATATGGAGACGCAACACAAAGTGCTGGAACTTGCTGCCGAGAATGAACGTTTGCAAAAG	ENSDART00000062702	ENST00000303004	GO:0005634,GO:0003677,GO:0030154,GO:0048513,GO:0006355,GO:0046983,GO:0048522,GO:0009617,GO:0003700
CCL4 protein precursor	NA	isotig23598	CUST_25833_PI428861894	TGGGTGGTGAAGACCATCAACTTCCTGGACAACAAGAACACTGGGAACAAGACACCCCTC	NA	NA	0
CCL4 protein precursor	NA	isotig23598	CUST_25834_PI428861894	TTGGGTGGTGAAGACCATCAACTTCCTGGACAACAAGAACACTGGGAACAAGACACCCCT	NA	NA	0
CGI-38 homolog	tppp3	isotig20163	CUST_21834_PI428861894	AAGAACGTCACCAGTACGGATGTGGACAACGTTTTTACCAAAGTCAAAGCGAAGACGTCT	ENSDART00000047644	ENST00000562206	GO:0015631,GO:0005874,GO:0005509,GO:0001578,GO:0005737
Chain A, Structure Of The Proteolytic Domain Of The Human Mitochondrial Lon Protease	lonp1	isotig29201	CUST_32392_PI428861894	CAGGAGGAGCACTTTGTAGATCACTACAGCAAGCTGTTCAGCATCGCGTTCCCCCAGCAG	ENSDART00000106143	ENST00000590729	GO:0010044,GO:0005524,GO:0042645,GO:0051260,GO:0070182,GO:0003697,GO:0043565,GO:0051880,GO:0004176,GO:0003727,GO:0004252,GO:0007005,GO:0070362,GO:0007568,GO:0001666,GO:0043531,GO:0070364,GO:0070361,GO:0034599,GO:0009725,GO:0006200,GO:0070363,GO:0034619,GO:0070407,GO:0006515
Chain A, Structure Of The Proteolytic Domain Of The Human Mitochondrial Lon Protease	lonp1	isotig29201	CUST_32393_PI428861894	CCAGGAGGAGCACTTTGTAGATCACTACAGCAAGCTGTTCAGCATCGCGTTCCCCCAGCA	ENSDART00000106143	ENST00000590729	GO:0010044,GO:0005524,GO:0042645,GO:0051260,GO:0070182,GO:0003697,GO:0043565,GO:0051880,GO:0004176,GO:0003727,GO:0004252,GO:0007005,GO:0070362,GO:0007568,GO:0001666,GO:0043531,GO:0070364,GO:0070361,GO:0034599,GO:0009725,GO:0006200,GO:0070363,GO:0034619,GO:0070407,GO:0006515
Chain B, Human Vinculin Head (1-258) In Complex With Human Vinculin Tail (879-1066)	vcla	isotig18412	CUST_19608_PI428861894	CATTTAGATCCGCACGGATGCTGGCTTCACCCTGCACTGGATCAGGTAGACCCCTTGGTA	ENSDART00000039828	ENST00000417648	GO:0043297,GO:0030032,GO:0017048,GO:0002009,GO:0030168,GO:0002576,GO:0005829,GO:0045294,GO:0005576,GO:0090136,GO:0005925,GO:0043034,GO:0045214,GO:0006936,GO:0030336,GO:0002166,GO:0045296,GO:0005916,GO:0003779,GO:0007160,GO:0005884,GO:0001725,GO:0034333,GO:0060047,GO:0005198,GO:0008013,GO:0034394
Chibby	cby1	isotig21507	CUST_23396_PI428861894	TTAAAATTGACCTCCTGCTGGACATGTTGTCAGAAACAACAGCAGAATCCCACCTGATGG	ENSDART00000109541	ENST00000216029	GO:0045892,GO:0055007,GO:0042802,GO:0016607,GO:0005802,GO:0042384,GO:0090090,GO:0005932,GO:0045444,GO:0008104,GO:0008013
chitinase domain-containing protein 1	chid1	isotig18057	CUST_19115_PI428861894	GGCACAGGCATTTCCATGTGGGAATTAGGACAAGGACTTGACTATTTCTATGACCTTTTA	ENSDART00000055844	ENST00000323541	GO:0043169,GO:0006032,GO:0005576,GO:0004568,GO:0005764
chitinase domain-containing protein 1	chid1	isotig18057	CUST_19116_PI428861894	TTAAGCATATCGTCTATTACCCAACACTGAAGTCTATCCACCTACGGATCGCATTGGCCA	ENSDART00000055844	ENST00000323541	GO:0043169,GO:0006032,GO:0005576,GO:0004568,GO:0005764
CI085 protein	C5H9orf85	isotig17479	CUST_18248_PI428861894	TTCCATTCAGCTCGAGGTGTGTGCTAAATGCGGCAAGTAAGAAGACATTGTCATACCTGT	ENSDART00000051566	ENST00000334731	0
Class B basic helix-loop-helix protein 2	bhlhe40	isotig09775	CUST_8309_PI428861894	ATGTCTCCGGAAAAGCTACCCCAATCCTTGTTTGTATCTTCAAGGGAAAGCTCACCAGTT	ENSDART00000128382	ENST00000256495	GO:0045892,GO:0005634,GO:0003677
claudin 27b	cldnf	isotig22567	CUST_24640_PI428861894	ATGATGAACCCAGGAAACTACGGCAAAGTATACGGCCCCCCACCCACATACTCTGGCGCA	ENSDART00000063325	ENST00000572891	GO:0005923,GO:0016021,GO:0005198
claudin 5a	cldn5a	isotig23205	CUST_25373_PI428861894	TTTGTTCTGGTGCCTCTTTGTTGGATGGCGAACAACATCATCTCGGACTTTTACAACCCA	ENSDART00000064197	ENST00000445369	GO:0005923,GO:0016021,GO:0005198,GO:0061028
claudin 5a	cldn5a	isotig23205	CUST_25374_PI428861894	TGTTTGTTCTGGTGCCTCTTTGTTGGATGGCGAACAACATCATCTCGGACTTTTACAACC	ENSDART00000064197	ENST00000445369	GO:0005923,GO:0016021,GO:0005198,GO:0061028
claudin-like protein ZF-A89	cldnd	isotig28024	CUST_30945_PI428861894	TTATTATCTGCGCGCTACCCATGTGGAAAGTTACAGCCTTCATTGGGAACAACATTGTGA	ENSDART00000021620	ENST00000573160	GO:0016338,GO:0042802,GO:0005923,GO:0016021,GO:0005198
cocaine- and amphetamine-regulated transcript ch9	cart1	isotig14374	CUST_13866_PI428861894	AGATTGAAAAACAACCGCTTTCTGCCTCACGCTAAGAAACACAACCTGTTGCCCATGTGT	ENSDART00000131451	NA	GO:0050896
cocaine- and amphetamine-regulated transcript ch9	cart1	isotig14374	CUST_13867_PI428861894	AGAGATTGAAAAACAACCGCTTTCTGCCTCACGCTAAGAAACACAACCTGTTGCCCATGT	ENSDART00000131451	NA	GO:0050896
Coiled-coil domain-containing protein 82	ccdc82	isotig16392	CUST_16604_PI428861894	GGTGTTCATCAAACTTCAGGATGGGGGCTGGATTTCAGAGCAATTTGAGAAATTCCAGGA	ENSDART00000017709	ENST00000542662	0
Cornifelin homolog B	ponzr1	isotig00717	CUST_156_PI428861894	GGGTCACTGCTGTAATGTGTTATGGTGCTACCCCTGCACATGGTGCCAGATGTCCAGTCT	ENSDART00000127684	NA	0
CT004 protein	aar2	isotig29563	CUST_32840_PI428861894	AAGAAGTTTCGCTGGGACTTTGAGGCTGACCTGGAGGACTGTGCTCCTGTGGTCGTGGAT	ENSDART00000014152	ENST00000373932	0
cul-3	cul3a	isotig31844	CUST_35442_PI428861894	TTTACAGTCAACGATCAGATTACCTCCAAGCTGCACAGAGTCTAAATACAGACAGTGGCC	ENSDART00000056882	ENST00000344951	GO:0005827,GO:0016477,GO:0000090,GO:0016567,GO:0031625,GO:0007050,GO:0001831,GO:0031463,GO:0030332,GO:0007369,GO:0005634,GO:0000910,GO:0004842,GO:0008629,GO:0005794,GO:0008054,GO:0016055,GO:0000082,GO:0035024,GO:0008284,GO:0043149
cystathionine gamma-lyase inhibitor	cth	isotig15873	CUST_15751_PI428861894	TCTTTCCTCAGTAATCTTAAGCTCTTTGCACTTGCTGAGAGCCTTGGGGGATATGAGAGT	ENSDART00000138351	ENST00000370938	GO:0030308,GO:0004123,GO:0005634,GO:0051289,GO:0004121,GO:0080146,GO:0005737,GO:0006749,GO:0005887,GO:0050667,GO:0018272,GO:0070814,GO:0019344,GO:0005624,GO:0030170,GO:0008285
cystathionine gamma-lyase inhibitor	cth	isotig15873	CUST_15752_PI428861894	GATCACTTTCTACATCAAGGGCAAACTGGAGCATGCCACCTCTTTCCTCAGTAATCTTAA	ENSDART00000138351	ENST00000370938	GO:0030308,GO:0004123,GO:0005634,GO:0051289,GO:0004121,GO:0080146,GO:0005737,GO:0006749,GO:0005887,GO:0050667,GO:0018272,GO:0070814,GO:0019344,GO:0005624,GO:0030170,GO:0008285
Cytochrome c	cycsb	isotig22007	CUST_23997_PI428861894	TCTTCGCAGGGATCAAGAAGAAGGGCGAGAGAACAGACCTGGTGGCCTACCTGAAGTCTG	ENSDART00000036456	ENST00000409764	GO:0006810,GO:0005759,GO:0009055,GO:0022900,GO:0020037,GO:0070469
Cytochrome c	cycsb	isotig22007	CUST_23998_PI428861894	CGAACACCCTGATGGTGTACTTGGAGAACCCCAAGAAGTACATTCCTGGAACCAAGATGA	ENSDART00000036456	ENST00000409764	GO:0006810,GO:0005759,GO:0009055,GO:0022900,GO:0020037,GO:0070469
Cytochrome c	cycsb	isotig27290	CUST_30090_PI428861894	AATCCCAAGAAATACATTCCCGGAACCAAGATGATCTTCGCTGGCATCAAGAAGAAGGGT	ENSDART00000036456	ENST00000409764	GO:0006810,GO:0005759,GO:0009055,GO:0022900,GO:0020037,GO:0070469
Cytochrome c	cycsb	isotig27290	CUST_30091_PI428861894	AGAATCCCAAGAAATACATTCCCGGAACCAAGATGATCTTCGCTGGCATCAAGAAGAAGG	ENSDART00000036456	ENST00000409764	GO:0006810,GO:0005759,GO:0009055,GO:0022900,GO:0020037,GO:0070469
Cytochrome c oxidase subunit VIIa-related protein, mitochondrial precursor	cox7a3	isotig31082	CUST_34630_PI428861894	AGAGACTCTTCCAGACTTCTGATGGGATCCCTGTTCATTTGAAACGTGGGATTCCTGATA	ENSDART00000077188	ENST00000234301	GO:0009055,GO:0004129,GO:0034220,GO:0055114,GO:0015992,GO:0005746
Cytochrome c oxidase subunit VIIa-related protein, mitochondrial precursor	cox7a3	isotig31082	CUST_34631_PI428861894	TTTGAAACGTGGGATTCCTGATAGGCTCCTGTACCGCACCACCATGGCCCTCACTGTAGG	ENSDART00000077188	ENST00000234301	GO:0009055,GO:0004129,GO:0034220,GO:0055114,GO:0015992,GO:0005746
Cytochrome P-450	cyp2k16	isotig16064	CUST_16081_PI428861894	CATATTTTCCGTGAGCAACCTGTTTGCTGCTGGTACTGACACCACAGGAACTACATTATG	ENSDART00000081328	ENST00000389970	GO:0009055,GO:0020037,GO:0005792,GO:0070330,GO:0005789,GO:0055114
Cytochrome P-450	cyp2k16	isotig16064	CUST_16082_PI428861894	AATCAGGCATTGCAGATTCTCACTACAGTGACAACAACCTCATATTTTCCGTGAGCAACC	ENSDART00000081328	ENST00000389970	GO:0009055,GO:0020037,GO:0005792,GO:0070330,GO:0005789,GO:0055114
cytochrome P450 1A2	cyp1a	isotig16204	CUST_16297_PI428861894	TTCATCAACCAGTGGCAGGTCAATCATGATCCTGAACTGTGGAAGGAGCCTTCAACTTTT	ENSDART00000038200	ENST00000395048	GO:0009055,GO:0020037,GO:0005792,GO:0070330,GO:0005789,GO:0055114
cytochrome P450 1A2	cyp1a	isotig16204	CUST_16298_PI428861894	GGCTACTACATTCCTAAGGACACTTGTGTGTTCATCAACCAGTGGCAGGTCAATCATGAT	ENSDART00000038200	ENST00000395048	GO:0009055,GO:0020037,GO:0005792,GO:0070330,GO:0005789,GO:0055114
cytokine receptor precursor	ebi3	isotig23110	CUST_25271_PI428861894	ATATGGATCAATACACCTTGTACCAGATCAACATCACAGCTGTCAACCCTCTGGGCAGAT	ENSDART00000075673	ENST00000221847	GO:0050794,GO:0005515,GO:0050896
cytokine receptor precursor	ebi3	isotig23110	CUST_25272_PI428861894	AATATGGATCAATACACCTTGTACCAGATCAACATCACAGCTGTCAACCCTCTGGGCAGA	ENSDART00000075673	ENST00000221847	GO:0050794,GO:0005515,GO:0050896
Cytokine-inducible SH2-containing protein	cish	isotig18733	CUST_20039_PI428861894	ACCAAACTGCCACTGCCAAGACCACTGATGCGCTACGTGCAGGACTACCCATTCCAGGTA	ENSDART00000084861	ENST00000443053	GO:0005622,GO:0035556
Cytokine-inducible SH2-containing protein	cish	isotig18733	CUST_20040_PI428861894	AAGGAAAGTAGAAGAGACGAAGCCAGAGGAAGCCCCTACCAAGGCCTCCCAACGACTGCT	ENSDART00000084861	ENST00000443053	GO:0005622,GO:0035556
Cytosolic 5-nucleotidase 1A	nt5c1ba	isotig09972	CUST_8558_PI428861894	GAAACCTTAAGGGACCGTTTTGCAGGTAATCCAGCCACACATCTTCTTTGATGACCAGAT	ENSDART00000143325	ENST00000235628	GO:0000287,GO:0008253,GO:0000166,GO:0016311,GO:0005737,GO:0009117
D-dopachrome decarboxylase	ddt	isotig28218	CUST_31182_PI428861894	TTGTGATCAGGTTCTATGCGTTGGAGCCTCATCAAGTTGGAAAGAAAGGAACCGTGATGA	ENSDART00000065772	ENST00000404092	GO:0016829
DEAD (Asp-Glu-Ala-Asp) box polypeptide 55	ddx55	isotig17077	CUST_17656_PI428861894	ACATGAAGGAGCTGTTGAACGACACCCGTCTGCTCAAGAAACTGAAGAAAGGACAGATTA	ENSDART00000005168	ENST00000238146	GO:0003723,GO:0005524,GO:0007275,GO:0006200,GO:0008026
DeltaC	dlc	isotig25431	CUST_27956_PI428861894	AACCCCTGCAAGAACGGAGGAAGCTGCAACGTATGTCCCTAACGGTTTTTCCCAATAAAC	ENSDART00000018514	ENST00000366756	GO:0005634,GO:0042802,GO:0006355,GO:0000976,GO:0048471,GO:0048666,GO:0005509,GO:0048839,GO:0045596,GO:0001756,GO:0016021,GO:0007219,GO:0030165,GO:0005886,GO:0003700,GO:2000026
DeltaC	dlc	isotig25431	CUST_27957_PI428861894	CAACCCCTGCAAGAACGGAGGAAGCTGCAACGTATGTCCCTAACGGTTTTTCCCAATAAA	ENSDART00000018514	ENST00000366756	GO:0005634,GO:0042802,GO:0006355,GO:0000976,GO:0048471,GO:0048666,GO:0005509,GO:0048839,GO:0045596,GO:0001756,GO:0016021,GO:0007219,GO:0030165,GO:0005886,GO:0003700,GO:2000026
Deoxyuridine 5-triphosphate nucleotidohydrolase, mitochondrial precursor	dut	isotig05592	CUST_3571_PI428861894	AGAGGAAATGTCGGAGTAGTGCTCTTCAACTTCAGCAAGGAGACCTTCAACGTGAAAAAG	ENSDART00000133436	ENST00000455976	GO:0014070,GO:0046081,GO:0006260,GO:0043497,GO:2000272,GO:0005829,GO:0005739,GO:0006206,GO:0070207,GO:0005654,GO:0001889,GO:0046134,GO:0006226,GO:0042975,GO:0046872,GO:0030547,GO:0004170,GO:0032556
Deoxyuridine 5-triphosphate nucleotidohydrolase, mitochondrial precursor	dut	isotig05592	CUST_3572_PI428861894	CAGAGGAAATGTCGGAGTAGTGCTCTTCAACTTCAGCAAGGAGACCTTCAACGTGAAAAA	ENSDART00000133436	ENST00000455976	GO:0014070,GO:0046081,GO:0006260,GO:0043497,GO:2000272,GO:0005829,GO:0005739,GO:0006206,GO:0070207,GO:0005654,GO:0001889,GO:0046134,GO:0006226,GO:0042975,GO:0046872,GO:0030547,GO:0004170,GO:0032556
dihydrolipoyllysine-residue succinyltransferase component of 2-oxoglutarate dehydrogenase complex, mitochondrial	dlst	isotig15575	CUST_15230_PI428861894	CGCGACGTAGAAACAATGAACTTTTCTGACATCGAGAAAACCATTAATGGATTGGGAGAA	ENSDART00000016614	ENST00000334220	GO:0005634,GO:0005792,GO:0031072,GO:0004149,GO:0051087,GO:0006734,GO:0006099,GO:0045252,GO:0006103,GO:0005739,GO:0005886
disulfide-isomerase A3 precursor	pdia3	isotig17051	CUST_17622_PI428861894	GTTTCCCTACCATCTATTTTGCTCCAGCTGGAGAGAAGAAAAGCCCAAAGAAATATGAGG	ENSDART00000155253	ENST00000300289	GO:0015035,GO:0009055,GO:0005788,GO:0042470,GO:0055114,GO:0045454,GO:0006662,GO:0043065,GO:0003756
disulfide-isomerase A6 precursor	pdip5	isotig17320	CUST_18013_PI428861894	AGATGAAGTTTGCATTGCTGAAGGGCTCGTTTAGTGAAACAGGCATTCACGAGTTCCTCA	ENSDART00000020252	ENST00000540494	GO:0015035,GO:0009055,GO:0005788,GO:0006457,GO:0005793,GO:0042470,GO:0055114,GO:0045454,GO:0006662,GO:0003756,GO:0005886
DNA primase small subunit	prim1	isotig20324	CUST_22019_PI428861894	TTGGCTAAGTATGTGAAACTGTTTGATCAGTTTGTGGAAAGCATGGCGCGCTCTCGGAAA	ENSDART00000104647	ENST00000338193	GO:0000722,GO:0005654,GO:0006269,GO:0003896,GO:0006270,GO:0006351,GO:0006271,GO:0000084,GO:0046872,GO:0005515,GO:0005658,GO:0000082,GO:0032201,GO:0000216
DNA replication licensing factor MCM4	mcm4	isotig26183	CUST_28826_PI428861894	ATAACAAAGGACATGTTTGAGGAGGCACTTCGGGCCTTGGCAGATGAAGATTATCTGACA	ENSDART00000128767	ENST00000262105	GO:0009055,GO:0030174,GO:0005524,GO:0000785,GO:0006268,GO:0004003,GO:0003697,GO:0046872,GO:0005515,GO:0005730,GO:0003682,GO:0042555,GO:0006200,GO:0007049
DNA replication licensing factor MCM4	mcm4	isotig26183	CUST_28827_PI428861894	ACTATTTGATGACCTCCGAGGACAGTCTGAAGCTGCCATAACAAAGGACATGTTTGAGGA	ENSDART00000128767	ENST00000262105	GO:0009055,GO:0030174,GO:0005524,GO:0000785,GO:0006268,GO:0004003,GO:0003697,GO:0046872,GO:0005515,GO:0005730,GO:0003682,GO:0042555,GO:0006200,GO:0007049
DNA-directed RNA polymerase III subunit RPC4	polr3d	isotig18988	CUST_20372_PI428861894	CTGGGCCACATCAAACACAAAATGGTCTGCTCACCTGACTTTGAAGCCCTACTGGAGAGC	ENSDART00000006960	ENST00000397802	GO:0006385,GO:0006386,GO:0003899,GO:0003677,GO:0032728,GO:0045089,GO:0005666
DNA-directed RNA polymerases I and III subunit RPAC2	polr1d	isotig30662	CUST_34161_PI428861894	TTTGTGGGTACAGCATCACCCATCCTTCTGAGAGCAAAATCAACTTTCGCATCCAAACTC	ENSDART00000054710	ENST00000399696	GO:0006363,GO:0003899,GO:0003677,GO:0005654,GO:0006362,GO:0006361,GO:0046983
DnaJ homolog subfamily C member 11	DNAJC11 (2 of 2)	isotig16453	CUST_16709_PI428861894	TTATGCATCAAGTCCTCTCTGGGGACATGGAAGCACTCAGGATACCAAAACAATCTCACA	ENSDART00000124366	ENST00000377577	GO:0006457,GO:0051082,GO:0031072,GO:0005743
DnaJ homolog subfamily C member 8	dnajc8	isotig11293	CUST_10182_PI428861894	AGAAAAAGGAGAAGAAGAATAGATCGTTCCTTAAGCCGCCCAAGGTTAAGATGGAACAGA	ENSDART00000082481	ENST00000263697	GO:0006457,GO:0051082,GO:0031072
DnaJ-like subfamily B member 11	dnajb11	isotig16775	CUST_17206_PI428861894	AGATGACCCAGGAAGTGGTCTGCGATGAGTGCCCTAATATCAAGTTAGTAAACGAAGAGA	ENSDART00000013282	ENST00000265028	GO:0005788,GO:0006457,GO:0005634,GO:0051082,GO:0031072,GO:0016556
Dual specificity protein phosphatase 18	dusp14	isotig06522	CUST_4495_PI428861894	TCTTCTTCCCTGGGAGAAATACCGGACATTTATGAAGAGGACACCAAAAACATGGTGCCT	ENSDART00000080338	ENST00000334679	GO:0016020,GO:0017017,GO:0005634,GO:0035335,GO:0005739,GO:0004725
Dual specificity protein phosphatase 18	dusp14	isotig06522	CUST_4496_PI428861894	CTTATTCAATACGAGTTCAAGCTTCGTGGAAGTGCCACTGTGAAAATGGTGTCTTCTTCC	ENSDART00000080338	ENST00000334679	GO:0016020,GO:0017017,GO:0005634,GO:0035335,GO:0005739,GO:0004725
endoplasmin precursor	hsp90b1	isotig10070	CUST_8671_PI428861894	TTAGAAATCAACCCCAAGCACCCTCTCATCAAACAGATGCTGAAGCGAGTTACTGAGAAC	ENSDART00000004879	ENST00000299767	GO:0005788,GO:0003723,GO:0005524,GO:0043666,GO:0019903,GO:0042470,GO:0031247,GO:0030496,GO:0071318,GO:0005829,GO:0015031,GO:0035889,GO:0006457,GO:0005792,GO:0044459,GO:0051208,GO:0006916,GO:0030433,GO:0048471,GO:0001666,GO:0005509,GO:0051082,GO:0005789,GO:0046790,GO:0050750
endoplasmin precursor	hsp90b1	isotig10070	CUST_8672_PI428861894	ATTAGAAATCAACCCCAAGCACCCTCTCATCAAACAGATGCTGAAGCGAGTTACTGAGAA	ENSDART00000004879	ENST00000299767	GO:0005788,GO:0003723,GO:0005524,GO:0043666,GO:0019903,GO:0042470,GO:0031247,GO:0030496,GO:0071318,GO:0005829,GO:0015031,GO:0035889,GO:0006457,GO:0005792,GO:0044459,GO:0051208,GO:0006916,GO:0030433,GO:0048471,GO:0001666,GO:0005509,GO:0051082,GO:0005789,GO:0046790,GO:0050750
ephrin A1a precursor	efna1a	isotig14035	CUST_13464_PI428861894	TTACTATATCTCCAAACCCCTGCACCACCACGGACAGGAGTGTCTCAGGCTCAGGGTGGA	ENSDART00000050217	ENST00000368407	GO:0016020,GO:0050794
ephrin A1a precursor	efna1a	isotig14035	CUST_13465_PI428861894	ATTACTATATCTCCAAACCCCTGCACCACCACGGACAGGAGTGTCTCAGGCTCAGGGTGG	ENSDART00000050217	ENST00000368407	GO:0016020,GO:0050794
Eukaryotic peptide chain release factor GTP-binding subunit ERF3B	gspt1l	isotig31382	CUST_34958_PI428861894	TAGTCATCATTGAACACAAGTCAATAATTTGCCCGGGTTACAACGCAGTCCTTCACATCC	ENSDART00000016780	ENST00000420576	GO:0006415,GO:0006184,GO:0006479,GO:0005525,GO:0003924,GO:0003747
Eukaryotic peptide chain release factor subunit 1	zgc:171591	isotig09716	CUST_8239_PI428861894	GTTGATTTTCAAGGCATGGACTATCAAGGAGAGGATGATGAATTGTTTGACTTGGATGAC	ENSDART00000077610	ENST00000360541	GO:0006415,GO:0006479,GO:0016149,GO:0005737
Eukaryotic translation initiation factor 3 subunit 3	eif3ha	isotig09613	CUST_8094_PI428861894	AGAATGTGAAGGAATTCACTTCTCAGAACCTTGGGAAGCTGTTCATGGCTGAAGCTTTGC	ENSDART00000110583	ENST00000276682	GO:0006413,GO:0003743,GO:0005852
Eyes absent homolog 2	eya2	isotig19829	CUST_21433_PI428861894	TAGAACATGCCATTCTGGAGAGTGACGTGTCGCGCTGATCTGGAGGCTCTGAGCCATGCA	ENSDART00000011652	ENST00000327619	GO:0014706,GO:0000287,GO:0006281,GO:0006355,GO:0016576,GO:0035335,GO:0004725,GO:0005737,GO:0006915,GO:0007501,GO:0005730,GO:0005515
Eyes absent homolog 2	eya2	isotig19829	CUST_21434_PI428861894	AGTAGAACATGCCATTCTGGAGAGTGACGTGTCGCGCTGATCTGGAGGCTCTGAGCCATG	ENSDART00000011652	ENST00000327619	GO:0014706,GO:0000287,GO:0006281,GO:0006355,GO:0016576,GO:0035335,GO:0004725,GO:0005737,GO:0006915,GO:0007501,GO:0005730,GO:0005515
FAM82B	RMDN1	isotig10778	CUST_9538_PI428861894	AATCCAAAAGATGCCACGTCTATTCACATTATGGGGCATTGGTGTTTTGCTTTTGCCGAG	ENSDART00000112680	ENST00000523911	GO:0015630,GO:0044430,GO:0005488,GO:0005737
fish virus induced TRIM protein	ftr22	isotig19595	CUST_21157_PI428861894	TACAAGTTCAGACATAAGAGTGTTTTTACTGCAGTAGCAGGCCCTCAGTCCTCCAGAGTA	ENSDART00000098058	ENST00000336708	0
fish virus induced TRIM protein	ftr22	isotig19595	CUST_21158_PI428861894	TTACAAGTTCAGACATAAGAGTGTTTTTACTGCAGTAGCAGGCCCTCAGTCCTCCAGAGT	ENSDART00000098058	ENST00000336708	0
fish virus induced TRIM protein	ftr16	isotig24582	CUST_26956_PI428861894	ATTAAGACATAACAGTGTTAAGACTGCAGTATCAGGCCCTCAGTCCTCCAGAGTAGGAGT	ENSDART00000111305	ENST00000577886	GO:0005622,GO:0008270
fish virus induced TRIM protein	ftr16	isotig06044	CUST_4027_PI428861894	ATTCATACATAACAGTGTTAACACTGCAGTATCAGGCCCTCAGTCCTCCAGAGTAGGAGT	ENSDART00000111305	ENST00000336708	GO:0046872
fish virus induced TRIM protein	ftr16	isotig06044	CUST_4028_PI428861894	TATTCATACATAACAGTGTTAACACTGCAGTATCAGGCCCTCAGTCCTCCAGAGTAGGAG	ENSDART00000111305	ENST00000336708	GO:0046872
fish virus induced TRIM protein	ftr16	isotig06045	CUST_4029_PI428861894	TGTACCTGGATCACAAGGCAGGTACTCTGTCCTTCTACAGTGACATCTTTGAAACAGTGA	ENSDART00000111305	ENST00000577886	GO:0046872
Forkhead box protein Q1	foxq1b	isotig08713	CUST_6958_PI428861894	GATAGTATCCTCAGCAAGCCATTCAAGAGAGTTGCGTGTTTGGATGATTCTTCCACCTTC	ENSDART00000139852	ENST00000296839	GO:0030331,GO:0009888,GO:0003690,GO:0003705,GO:0043028,GO:0031624,GO:0007389,GO:0005667,GO:0043565,GO:0006309,GO:0043280,GO:0048513,GO:0009410,GO:0051090,GO:0045944,GO:0009790,GO:0008301,GO:0008134
Foxa1 protein	foxa1	isotig24445	CUST_26816_PI428861894	AGAGCAACAGCACAAACTGGACTTGAAAGGCTACGAGCAAGCTTTGCAATACTCCTCATA	ENSDART00000022920	ENST00000540786	GO:0045666,GO:0006338,GO:0042445,GO:0008634,GO:0001077,GO:0003690,GO:0003705,GO:0042593,GO:0060740,GO:0060738,GO:0007389,GO:0000122,GO:0032355,GO:0051091,GO:0005667,GO:0043565,GO:0060528,GO:0033148,GO:0060441,GO:0010719,GO:0060743,GO:0045931,GO:0048665,GO:0060741,GO:0044212,GO:2000049,GO:0019904,GO:0045944,GO:0009790,GO:0008134,GO:0008301,GO:0060487
Foxa1 protein	foxa1	isotig24445	CUST_26817_PI428861894	ATCTTCAGAGCAACAGCACAAACTGGACTTGAAAGGCTACGAGCAAGCTTTGCAATACTC	ENSDART00000022920	ENST00000540786	GO:0045666,GO:0006338,GO:0042445,GO:0008634,GO:0001077,GO:0003690,GO:0003705,GO:0042593,GO:0060740,GO:0060738,GO:0007389,GO:0000122,GO:0032355,GO:0051091,GO:0005667,GO:0043565,GO:0060528,GO:0033148,GO:0060441,GO:0010719,GO:0060743,GO:0045931,GO:0048665,GO:0060741,GO:0044212,GO:2000049,GO:0019904,GO:0045944,GO:0009790,GO:0008134,GO:0008301,GO:0060487
Frizzled-9, partial	fzd9a	isotig08320	CUST_6525_PI428861894	TAGACTCCTGCCGTGGTGCTGCACATGTCCAAAACAGACGCGTATCTAGAGAGCCCCACA	ENSDART00000156230	ENST00000229030	GO:0046982,GO:0017147,GO:0007420,GO:0004930,GO:0008406,GO:0007405,GO:0001944,GO:0006357,GO:0042813,GO:0016021,GO:0030183,GO:0030165,GO:0031527,GO:0007611,GO:0007186,GO:0042803,GO:0048471,GO:0009986,GO:0060070,GO:0009790
G2/mitotic-specific cyclin-B1	ccnb1	isotig24045	CUST_26344_PI428861894	CGTCGTCCAGGTGAATGAGGGCCGGACCAAGCACATGGCTGTTAAGTACAAGTATTCGAG	ENSDART00000063357	ENST00000256442	GO:0005634,GO:0051301,GO:0000079,GO:0019901,GO:0007067
Globoside alpha-1,3-N-acetylgalactosaminyltransferase 1	gbgt1l4	isotig04827	CUST_2826_PI428861894	ATACACTACATGGTTGGCTACAAGGTTGACTACTACATATTTACTGACAGACCTGGAGAC	ENSDART00000099083	ENST00000319878	GO:0016020,GO:0016758,GO:0005975
Globoside alpha-1,3-N-acetylgalactosaminyltransferase 1	gbgt1l4	isotig04828	CUST_2828_PI428861894	GTTACTGTCGCCTGAGTACCTGTGGATGGACGTAGCTGGCTGGAACAAGGAGATAAAGTT	ENSDART00000134184	ENST00000540636	GO:0016020,GO:0016758,GO:0005975
glutamine-dependent NAD(+) synthetase	CABZ01069576.1	isotig24018	CUST_26310_PI428861894	TGAAGCACTTCTTCAGGATGTACTCTGTGAACAGACACAAGATGACCACAATCACTCCCT	ENSDART00000122965	ENST00000539574	GO:0005524,GO:0008795,GO:0005829,GO:0003952,GO:0006767,GO:0016810,GO:0009435
glutamine-dependent NAD(+) synthetase	CABZ01069576.1	isotig24018	CUST_26311_PI428861894	AGGTGAAGCACTTCTTCAGGATGTACTCTGTGAACAGACACAAGATGACCACAATCACTC	ENSDART00000122965	ENST00000539574	GO:0005524,GO:0008795,GO:0005829,GO:0003952,GO:0006767,GO:0016810,GO:0009435
Glycerophosphodiester phosphodiesterase domain-containing protein 1	gdpd3a	isotig03148	CUST_1483_PI428861894	TCCTTGAGTCTAGAGGAGATGCCTCTGTATAAAGAGAGAATGGAAGTTACATTTTTTGCA	ENSDART00000103748	ENST00000581276	GO:0006071,GO:0008889,GO:0035556,GO:0004629,GO:0006629
Glycerophosphodiester phosphodiesterase domain-containing protein 1	gdpd3a	isotig03153	CUST_1490_PI428861894	CAGAAGGTCTCAGACCTTGTAAAGAAATATGACAGGGAGGAGATTACCGTTTGGGCAACA	ENSDART00000103748	ENST00000406256	GO:0006071,GO:0035556,GO:0008889,GO:0004629,GO:0006629
Glycerophosphodiester phosphodiesterase domain-containing protein 1	gdpd3a	isotig03156	CUST_1491_PI428861894	TTTGTTTGCAATGAGGAGCAAGATATAACTGCAGCGTTTAAAACAGGGGCCACAGGAGTC	ENSDART00000103748	ENST00000406256	GO:0008081,GO:0044238,GO:0009987
Glyoxalase domain-containing protein 5	GLOD5	isotig04603	CUST_2645_PI428861894	TCTTCTGTTCTTGGTATGGAGGTCATAACTTTCAAGGCCTGTGGTGTGTCAGTAGAGGAA	ENSDART00000106657	ENST00000599767	0
Glyoxalase domain-containing protein 5	GLOD5	isotig04603	CUST_2646_PI428861894	TTCTTCTGTTCTTGGTATGGAGGTCATAACTTTCAAGGCCTGTGGTGTGTCAGTAGAGGA	ENSDART00000106657	ENST00000599767	0
Growth arrest and DNA-damage-inducible protein GADD45 alpha	gadd45ab	isotig12507	CUST_11666_PI428861894	AAAGAATGGACTCTGTGGCAAAAGCTTTGGACGAGGTTCTCAGTTCTGCATTACCACAAG	ENSDART00000102325	ENST00000252506	GO:0005634,GO:0071260,GO:2000379,GO:0006281,GO:0006915,GO:0042770,GO:0005515,GO:0022402,GO:0071479,GO:0000079
Growth arrest and DNA-damage-inducible protein GADD45 alpha	gadd45ab	isotig12507	CUST_11667_PI428861894	GAAAGAATGGACTCTGTGGCAAAAGCTTTGGACGAGGTTCTCAGTTCTGCATTACCACAA	ENSDART00000102325	ENST00000252506	GO:0005634,GO:0071260,GO:2000379,GO:0006281,GO:0006915,GO:0042770,GO:0005515,GO:0022402,GO:0071479,GO:0000079
GTP-binding protein PTD004	ola1	isotig16932	CUST_17449_PI428861894	GTGGAGGATGGAGACATTATCTTTTTCAAATTTAACACACCCAACGCACCCAAGAAGAAG	ENSDART00000045299	ENST00000409546	GO:0005524,GO:0016787,GO:0006200,GO:0005525,GO:0005737
GTP-binding protein SAR1a	sar1b	isotig27225	CUST_30025_PI428861894	ATTGATGGAGTCCAAAACAGAACTTGACGCACTAATGACAGACGAGACCATTGGAAACGT	ENSDART00000126750	ENST00000439578	GO:0043687,GO:0018279,GO:0032580,GO:0006184,GO:0048208,GO:0003924,GO:0002474,GO:0006886,GO:0046872,GO:0005829,GO:0005525,GO:0005789,GO:0012507
guanine nucleotide binding protein (G protein), q polypeptide, isoform CRA_a	gna11b	isotig15411	CUST_14964_PI428861894	TAAAGATGTTTGTGGACCTGAACCCAGACAGCGATAAGATCATCTACTCTCACTTCACCT	ENSDART00000044411	ENST00000397476	GO:0043267,GO:0005085,GO:0031683,GO:0045634,GO:0031826,GO:0009791,GO:0021884,GO:0004871,GO:0007215,GO:0007610,GO:0035412,GO:0007507,GO:0005834,GO:0003924,GO:0001508,GO:0005525,GO:0016322,GO:0043547,GO:0030168,GO:0004629,GO:0042733,GO:0005901,GO:0005829,GO:0007189,GO:0005624,GO:0006471,GO:0006916,GO:0060158,GO:0046872,GO:0006469,GO:0048661,GO:0001501,GO:0050821,GO:0005096
HAUS augmin-like complex subunit 1	haus1	isotig27943	CUST_30850_PI428861894	ACGTTGAAACAGGTAATTGTGCCTTTGACAAAGAAGCTGGAACCTTATAGAGACTTGAGC	ENSDART00000081954	ENST00000282058	GO:0051297,GO:0070652,GO:0051225,GO:0005813
Heat shock 70 kDa protein 14	hspa14	isotig19201	CUST_20637_PI428861894	TAAAACCCTGCTGGACCAAGTTGGACTGTCAACAAGCGACATCAATAAGGTTGTTCTCTG	ENSDART00000080829	ENST00000378372	GO:0005840,GO:0051083,GO:0005524,GO:0005515,GO:0005829,GO:0006950
Heat shock 70 kDa protein 14	hspa14	isotig19201	CUST_20638_PI428861894	TTAAAACCCTGCTGGACCAAGTTGGACTGTCAACAAGCGACATCAATAAGGTTGTTCTCT	ENSDART00000080829	ENST00000378372	GO:0005840,GO:0051083,GO:0005524,GO:0005515,GO:0005829,GO:0006950
heat shock protein	hsp90b1	isotig26188	CUST_28835_PI428861894	CTACCTGGAGCTTCAGACCATCAAGAACCTTGTAACCAAATACTGCCAGTTCATCAACTT	ENSDART00000004879	ENST00000299767	GO:0005788,GO:0003723,GO:0005524,GO:0043666,GO:0019903,GO:0042470,GO:0031247,GO:0030496,GO:0071318,GO:0005829,GO:0015031,GO:0035889,GO:0006457,GO:0005792,GO:0044459,GO:0051208,GO:0006916,GO:0030433,GO:0048471,GO:0001666,GO:0005509,GO:0051082,GO:0005789,GO:0046790,GO:0050750
helicase MOV-10	mov10a	isotig17420	CUST_18164_PI428861894	CTCCCATGAATACGTCAAGCTAGATCAAAAGTTCAGCCTTGGCTTTGTCAAGAACGAGAA	ENSDART00000064826	ENST00000357443	GO:0035279,GO:0000166,GO:0004386,GO:0000932
Hells protein	hells	isotig28953	CUST_32066_PI428861894	ATGTTTCTGAGCTGATGGAGCTTCTCAAATCCCGAGATTATGAGAAGGGGGTGAAAAGCA	ENSDART00000080465	ENST00000371332	GO:0010216,GO:0003677,GO:0005524,GO:0004386,GO:0007067,GO:0003682,GO:0031508,GO:0046651,GO:0030098,GO:0005634,GO:0001655,GO:0006916,GO:0006346,GO:0051301,GO:0005721,GO:0045132
Hells protein	hells	isotig28953	CUST_32067_PI428861894	TCGATGTTTCTGAGCTGATGGAGCTTCTCAAATCCCGAGATTATGAGAAGGGGGTGAAAA	ENSDART00000080465	ENST00000371332	GO:0010216,GO:0003677,GO:0005524,GO:0004386,GO:0007067,GO:0003682,GO:0031508,GO:0046651,GO:0030098,GO:0005634,GO:0001655,GO:0006916,GO:0006346,GO:0051301,GO:0005721,GO:0045132
Hematopoietic lineage cell-specific protein	hcls1	isotig03947	CUST_2110_PI428861894	GACTGCAGTGGCAATTTATGACTACCAAGGAGAGGCTGATGATGAGATATCTTTCAATCC	ENSDART00000052552	ENST00000346329	GO:0001726,GO:0005938,GO:0006898,GO:0007420,GO:0030027,GO:0005625,GO:0070064
Heterogeneous nuclear ribonucleoprotein A/B	hnrnpabb	isotig17506	CUST_18292_PI428861894	GAAAGTGCTCGAAAAGAAATTCCACAACGTCAGTGGATCGAAGTGTGAGATCAAGATCGC	ENSDART00000098408	ENST00000515193	GO:0005634,GO:0003729,GO:0005737,GO:0045893,GO:0005515,GO:0000166,GO:0030529,GO:0043565,GO:0001837,GO:0003700
hexokinase I	hk1	isotig15518	CUST_15124_PI428861894	ATATCAGAGACCCTGAAGACTAGGGGCATCTTTGAGACCAAGTTTCTTTCTCAGATAGAG	ENSDART00000057638	ENST00000298649	GO:0055085,GO:0005524,GO:0006096,GO:0005741,GO:0046835,GO:0015758,GO:0045121,GO:0005730,GO:0005829,GO:0004396
HGV2 protein	nasp	isotig18999	CUST_20385_PI428861894	AAGTCAGCAGCATCTGATATCTCCCACTTAGTCAGAAAGAAGAGGAAACCAGATGAAAGT	ENSDART00000138488	ENST00000350030	GO:0042393,GO:0005634,GO:0006260,GO:0043486,GO:0051879,GO:0001824,GO:0008283,GO:0007049
HGV2 protein	nasp	isotig18999	CUST_20386_PI428861894	CAAAAATGAAATTGGCCCCACAAAGTCAGCAGCATCTGATATCTCCCACTTAGTCAGAAA	ENSDART00000138488	ENST00000350030	GO:0042393,GO:0005634,GO:0006260,GO:0043486,GO:0051879,GO:0001824,GO:0008283,GO:0007049
hypothetical protein	NA	isotig33159	CUST_36593_PI428861894	AGATCCTTCCTGCCCCATTATATGTAATGCATCATTTAGAGATGTCCCGAGTGCTACCAC	NA	NA	0
Hypothetical protein MJ1656	fahd2a	isotig03548	CUST_1777_PI428861894	AAAGGAGATGTGGTTGAGTGTCAGATCGACCAGGTGGGGGTAATACGGAACACCGTGGTT	ENSDART00000017576	ENST00000233379	GO:0046872,GO:0016787,GO:0008152,GO:0005739
hypothetical protein NEMVEDRAFT_v1g150948	CR388129.2	isotig32628	CUST_36211_PI428861894	GCACATGGTGACTCATACTAAGGAAAAGTCCCACATCTGTGACCTCTGTGGTCAAACTTT	ENSDART00000122265	NA	0
Hypothetical protein ywlC	yrdc	isotig21367	CUST_23229_PI428861894	TTTTCTGCCACTGTGGATTTGCTGGAGCGTAAATATGGACTGCTGGAGGACACAGAAAAT	ENSDART00000060729	ENST00000373044	GO:0051051,GO:0005515,GO:0005624
Hypothetical protein ywlC	yrdc	isotig21367	CUST_23230_PI428861894	GATTGACCTATCAGTGTTTGGAAAATACCGCATCATCAGACCTGGCTGTGCTTTTTCTGC	ENSDART00000060729	ENST00000373044	GO:0051051,GO:0005515,GO:0005624
hypoxia up-regulated protein 1 precursor	hyou1	isotig02394	CUST_963_PI428861894	GATGAAACGAGTACAGAAGCGCCTGAGAAAAAACGACTCGAAAACCACATTGAGGATGAA	ENSDART00000100032	ENST00000525859	GO:0005788,GO:0005524,GO:0001666
hypoxia up-regulated protein 1 precursor	hyou1	isotig02394	CUST_964_PI428861894	TATTGGACAGGATGCAGAGCCAACCATACAATCACAGATTTTGGATGAAACGAGTACAGA	ENSDART00000100032	ENST00000525859	GO:0005788,GO:0005524,GO:0001666
IL-6 subfamily cytokine M17 precursor	m17	isotig28134	CUST_31078_PI428861894	GAGTTCCTGTCAAACGCAACCCGTGAAATAAAAGCGCTCAAACACCAAATATGCACGAAG	ENSDART00000137503	NA	GO:0005125,GO:0005576,GO:0006955
IL-6 subfamily cytokine M17 precursor	m17	isotig28134	CUST_31079_PI428861894	ACAGAATATCTTCCAGCAGAAGGTTTACGGGTGTGTGGTCTTGAAGAGACTCAAGGAGTT	ENSDART00000137503	NA	GO:0005125,GO:0005576,GO:0006955
immediate early response 2	IER2	isotig19112	CUST_20522_PI428861894	CTGCTGTAATGCTATGGGTAGCCTGGCCAACCTCACCATGAATCGGGTCATTGCTGCGTT	ENSDART00000127355	ENST00000588173	GO:0044424,GO:0009653
Importin subunit alpha-2	kpna2	isotig15124	CUST_14737_PI428861894	AGCTATGACAGATGGTTACGCATTCCAGATCAACGACAACCAAACGAGCACTTTCAACTT	ENSDART00000126596	ENST00000537025	GO:0005634,GO:0008565,GO:0006606,GO:0005488,GO:0005737
Inner membrane protein OXA1L, mitochondrial precursor	oxa1l	isotig19739	CUST_21327_PI428861894	TCAACTGGCCGCCAAAGGTCCTTTAAGGCAGACGTTCAACCATAACCCCCTCCAGCAGGT	ENSDART00000100757	ENST00000358043	GO:0032981,GO:0043022,GO:0032780,GO:0051354,GO:0051262,GO:0042803,GO:0009060,GO:0032592,GO:0033615,GO:0043234,GO:0005743
Inner membrane protein OXA1L, mitochondrial precursor	oxa1l	isotig19739	CUST_21328_PI428861894	TTTGACGGCATCAAGAAAGGCTGGAAGAACGCTCAGCTGGTCCACCAGCTGGAGGAGAGA	ENSDART00000100757	ENST00000358043	GO:0032981,GO:0043022,GO:0032780,GO:0051354,GO:0051262,GO:0042803,GO:0009060,GO:0032592,GO:0033615,GO:0043234,GO:0005743
interferon regulatory factor 5	CXCR5	isotig24536	CUST_26913_PI428861894	TTTACACACTGCTGTCTCAACCCCATATTGTATGCTTTTGTTGGAGTGCGTTTCCGTGGT	ENSDART00000024213	ENST00000292174	GO:0004872,GO:0004871
Interleukin enhancer-binding factor 2 homolog	ilf2	isotig17364	CUST_18083_PI428861894	TTGAACAGCAGGATATGGTGTGTTTTACAGCTCAGACATTGGTCAGGGTGCTTTCTCATG	ENSDART00000018255	ENST00000361891	GO:0003677,GO:0005524,GO:0005737,GO:0003725,GO:0045893,GO:0005730,GO:0005515,GO:0030529,GO:0006955,GO:0016740
interleukin-1 beta	il1b	isotig08775	CUST_7023_PI428861894	CAGCAGACGGTGGATATGTGCGAGTTGCCACCTAAGCAGCGTTGCACCAACTTTACCGTC	ENSDART00000015991	NA	0
interleukin-1 beta	il1b	isotig08775	CUST_7024_PI428861894	CGGTTGGTATATCAGCACCGGAGACCAGAATGGTGTGGATCAGCAGACGGTGGATATGTG	ENSDART00000015991	NA	0
interleukin-1 beta	il1b	isotig08776	CUST_7025_PI428861894	CAGCAGACGGTGGATATGTGCGAGTTGCCACCTAAGCAGCGTTGCACCAACTTTACCGTC	ENSDART00000015991	NA	0
interleukin-1 beta	il1b	isotig08776	CUST_7026_PI428861894	CGGTTGGTATATCAGCACCGGAGACCAGAATGGTGTGGATCAGCAGACGGTGGATATGTG	ENSDART00000015991	NA	0
interleukin-12 p40 chain	il12ba	isotig18137	CUST_19238_PI428861894	ATCTCAGGATCCTTTGTGTAACTCAACCTGGAGTGAGTGGACCCACTACAATTTCAAGCA	ENSDART00000047524	NA	0
interleukin-17 receptor precursor	IL17RA (1 of 4)	isotig16239	CUST_16352_PI428861894	GAGCCCCCATTCATATTGTTGACGTGGAGATCAATCAAGAAGGTGACAGTATTTATACGG	ENSDART00000081089	ENST00000319363	0
interleukin-17A/F-1	il17a/f3	isotig05375	CUST_3379_PI428861894	ACAAGACAGTGACATTGGTTCTGGACTCCAAGACCATTCTTCCTAGTCATCCTATCAGAG	ENSDART00000061523	ENST00000336123	GO:0044260,GO:0042035,GO:0005515,GO:0050896
interleukin-17A/F-1	il17a/f3	isotig05375	CUST_3380_PI428861894	GACAAGACAGTGACATTGGTTCTGGACTCCAAGACCATTCTTCCTAGTCATCCTATCAGA	ENSDART00000061523	ENST00000336123	GO:0044260,GO:0042035,GO:0005515,GO:0050896
inwardly-rectifying potassium channel	kcnj1b	isotig17856	CUST_18817_PI428861894	GGAAACCACCATCACTCCATGACTGGAACTGACAACCAAGGCTTTGAAGTGATTGAAATC	ENSDART00000019267	ENST00000392664	GO:0005242,GO:0016021,GO:0034765,GO:0071805
inwardly-rectifying potassium channel	kcnj1b	isotig17856	CUST_18818_PI428861894	TTACAACTTTATGCCTATCATCTCCCGCAGCAAGGAGGGCAAATACAAAGTGGACTTCTC	ENSDART00000019267	ENST00000392664	GO:0005242,GO:0016021,GO:0034765,GO:0071805
Iron-responsive element-binding protein 1	aco1	isotig17865	CUST_18829_PI428861894	TTTGACACAGATGTAGAGATGACGTACTTCCACCATGGAGGCATCCTGAACTACATGATC	ENSDART00000045253	ENST00000309951	GO:0006879,GO:0005783,GO:0048027,GO:0050892,GO:0003994,GO:0006099,GO:0009791,GO:0005829,GO:0051539,GO:0005739,GO:0010040,GO:0006101,GO:0005792,GO:0006417,GO:0005625,GO:0046872,GO:0005794,GO:0030350,GO:0052632,GO:0052633
Iron-responsive element-binding protein 1	aco1	isotig17865	CUST_18830_PI428861894	GTTTGACACAGATGTAGAGATGACGTACTTCCACCATGGAGGCATCCTGAACTACATGAT	ENSDART00000045253	ENST00000309951	GO:0006879,GO:0005783,GO:0048027,GO:0050892,GO:0003994,GO:0006099,GO:0009791,GO:0005829,GO:0051539,GO:0005739,GO:0010040,GO:0006101,GO:0005792,GO:0006417,GO:0005625,GO:0046872,GO:0005794,GO:0030350,GO:0052632,GO:0052633
Josephin-2	josd2	isotig05734	CUST_3716_PI428861894	AACGGACAGTACTACAACCTGGACTCCAAACTTAAGAGTCCTATCTGCATTGGGAATGAG	ENSDART00000080342	ENST00000594350	GO:0004843,GO:0016579,GO:0021551
junB protein	junba	isotig08873	CUST_7171_PI428861894	TATTTCTACAGTAGAGGAATCACAGAGGAGCAAGAGGGCTTCGCTGACGGTTTTGTCAAA	ENSDART00000122628	ENST00000302754	GO:0001649,GO:0001829,GO:0030316,GO:0006355,GO:0046983,GO:0071277,GO:0060136,GO:0043565,GO:0003700,GO:0001570,GO:0045597,GO:0046697,GO:0005634,GO:0060716,GO:0033687,GO:0051726
junB protein	junba	isotig08873	CUST_7172_PI428861894	ATCACTACAACACCAACTCCTGGCCAGTATTTCTACAGTAGAGGAATCACAGAGGAGCAA	ENSDART00000122628	ENST00000302754	GO:0001649,GO:0001829,GO:0030316,GO:0006355,GO:0046983,GO:0071277,GO:0060136,GO:0043565,GO:0003700,GO:0001570,GO:0045597,GO:0046697,GO:0005634,GO:0060716,GO:0033687,GO:0051726
kelch domain-containing protein 4	klhdc4	isotig24268	CUST_26609_PI428861894	GTTAGATCTGGCCCGGACTAACATGGGCCAAGAGGCCAAAGACAACAAGGTCCACAAAGT	ENSDART00000143219	ENST00000270583	0
KIAA0179	rrp1	isotig32323	CUST_35915_PI428861894	TGCAACAGCATAATTTCTGTCATTGTAGATCAGGCTCCATTTGCTATTGAGGATATAATG	ENSDART00000035743	ENST00000497547	GO:0005730,GO:0030688,GO:0006364
KIAA0179	rrp1	isotig06807	CUST_4776_PI428861894	TCCGAGGAAGAGGACGAGAATGTGAAAACCAAACGCACTGTCAAATACAGCAAGAAATCA	ENSDART00000035743	ENST00000340648	GO:0003723,GO:0006415,GO:0022625,GO:0006414,GO:0031018,GO:0005730,GO:0005515,GO:0019083,GO:0016071
kinesin family member C1/zinc finger protein	kifc1	isotig23490	CUST_25704_PI428861894	CAAAACTCTGATGTTTGTTAACATTGCACCAGAAGCAGACAGCTTCGGAGAGACCCTCAA	ENSDART00000001804	ENST00000595318	GO:0007018,GO:0005874,GO:0008152,GO:0005524,GO:0003777
kinetochore protein Spc24	spc24	isotig25852	CUST_28464_PI428861894	ATCGCTGCGTTCTGCCTGTGCTGTCAGCAACGACCTCTGGGACTTTGTCAACACTGAGTG	ENSDART00000059308	ENST00000592540	GO:0005515,GO:0005829,GO:0031262,GO:0000236
L-threonine 3-dehydrogenase, mitochondrial	tdh	isotig21517	CUST_23407_PI428861894	GAGCTGGTTCAGACCATGATCAACTTCATTGGCTCAGAGTCGCGTATTGCTCGTGCCAAC	ENSDART00000025509	NA	GO:0000166,GO:0008743,GO:0005739,GO:0044237,GO:0055114,GO:0050662
L-threonine 3-dehydrogenase, mitochondrial	tdh	isotig21517	CUST_23408_PI428861894	TGAGCTGGTTCAGACCATGATCAACTTCATTGGCTCAGAGTCGCGTATTGCTCGTGCCAA	ENSDART00000025509	NA	GO:0000166,GO:0008743,GO:0005739,GO:0044237,GO:0055114,GO:0050662
LAG1 longevity assurance homolog 2	cers2a	isotig25562	CUST_28087_PI428861894	TCAAGCGCAAAGATTTTAAGGAGCAGATAATTCACCATATTGCTACCATCATTCTGATTG	ENSDART00000115205	ENST00000271688	GO:0031965,GO:0006355,GO:0005515,GO:0016021,GO:0043565,GO:0050291,GO:0005789,GO:0003700,GO:0046513
Lathosterol oxidase	sc5d	isotig05775	CUST_3760_PI428861894	TAAGCGCTAACACAGATAAAGTTAATGGGTGCGCTAATGCTGATAGCCACATGAAAGAAA	ENSDART00000126297	ENST00000392789	GO:0033490,GO:0005792,GO:0000248,GO:0005506,GO:0016021,GO:0050046,GO:0006633,GO:0055114
LBH	si:dkeyp-72h1.1	isotig16175	CUST_16253_PI428861894	CCAAACCCAGGAAGCAGAGGAGAAACATCCAGTTGAGGACGAGCACCTGGACAGAACGAT	ENSDART00000147001	NA	0
Leucine-rich repeat-containing protein 51	lrtomt	isotig08074	CUST_6260_PI428861894	TGTAGAAAACGAGAAAGGCTACAGGAGGTATGTGATTGCAGTTCTGCCTCAATTGAAAAA	ENSDART00000059550	ENST00000538478	GO:0032439,GO:0060620,GO:0010872,GO:0016049,GO:0032008,GO:0071986,GO:0005515,GO:0042632,GO:0005886,GO:0007040,GO:0005765,GO:0010874,GO:0071230,GO:0005794,GO:0034613,GO:0043410,GO:0007032,GO:0032418,GO:0001919
Lipopolysaccharide-induced tumor necrosis factor-alpha factor homolog	si:ch211-202h22.8	isotig02751	CUST_1210_PI428861894	CACCACACTAACCTCTGTGGTGCAGCAGCCAATGATGATGCAGCAGCAGCAGCCAATGAT	ENSDART00000109342	ENST00000381810	0
lipopolysaccharide-induced tumor necrosis factor-alpha factor-like protein	si:ch211-202h22.9	isotig18339	CUST_19511_PI428861894	CAGGATGTGGAACATCGCTGCCCCAACTGCAACGGCATGATCTACGTCTACAAACGCATG	ENSDART00000108755	ENST00000574763	0
lipopolysaccharide-induced tumor necrosis factor-alpha factor-like protein	si:ch211-202h22.9	isotig18339	CUST_19512_PI428861894	GCAGGATGTGGAACATCGCTGCCCCAACTGCAACGGCATGATCTACGTCTACAAACGCAT	ENSDART00000108755	ENST00000574763	0
LOC560147 protein	sfi1	isotig10060	CUST_8658_PI428861894	TAAAAGCAACTCCAGACTTGGCAAAAGCAGAAAGAGGTGTTGAAGAACTGGCTGCAGTCA	ENSDART00000076097	NA	GO:0005737
LOC565774 protein	c5	isotig12844	CUST_12059_PI428861894	CTGACGAAAGCCTCCTCCCACCAGCAGACCATCAGTCTACAGGTGAGAGGACAGGTGTTT	ENSDART00000097325	NA	0
LOC568678 protein	PAPD5	isotig20212	CUST_21894_PI428861894	AACCGTGGCCAGCAGAGCTCTACATCCAACAGCAAAAGCCACCAGAGCAACAAGCCACAT	ENSDART00000084282	ENST00000561678	GO:0044424,GO:0071044,GO:0016779,GO:0007049,GO:0005488
Lupus La protein homolog B	ssb	isotig15949	CUST_15878_PI428861894	ATGCTGAGAAAGAACTACTGAAGAAGATGATCCAAGACCAGCAAGAAACCTTCAATAAGA	ENSDART00000041627	ENST00000409333	GO:0044424,GO:0008334,GO:0003729,GO:0006400,GO:0000049
Lymphokine-activated killer T-cell-originated protein kinase homolog	pbk	isotig11241	CUST_10126_PI428861894	CATGCGCTCGAATCGAATACATCAGTCTGTAAGAAGAACAGTGAGGTCATCGTGATAGAC	ENSDART00000021788	ENST00000301905	GO:0018107,GO:0004674,GO:0005524,GO:0018105,GO:0005515,GO:0007067
lysophosphatidic acid G protein coupled receptor 4	lpar2a	isotig14956	CUST_14536_PI428861894	TCTACTCCTTCAGGGACAAAGACATGCTCCGCACCTTCCGCAAGATCCTGTGCTGCCTGT	ENSDART00000062081	ENST00000542587	GO:0007186,GO:0000187,GO:0001619,GO:0030274,GO:0009986,GO:0030139,GO:0035025,GO:0043410,GO:0016021,GO:0030165
lysophosphatidic acid G protein coupled receptor 4	lpar2a	isotig14956	CUST_14537_PI428861894	ATCTACTCCTTCAGGGACAAAGACATGCTCCGCACCTTCCGCAAGATCCTGTGCTGCCTG	ENSDART00000062081	ENST00000542587	GO:0007186,GO:0000187,GO:0001619,GO:0030274,GO:0009986,GO:0030139,GO:0035025,GO:0043410,GO:0016021,GO:0030165
lysophosphatidic acid G protein coupled receptor 4	lpar2a	isotig16212	CUST_16307_PI428861894	TTGAAACAGCACACCTCGAGGATAATAATGGTTGCGCCATGAAAGAAAAGGACAGTGCCA	ENSDART00000062081	ENST00000542587	GO:0016020,GO:0009986,GO:0009966,GO:0035556,GO:0004930
mannan-binding protein-associated serine protease 3 precursor	masp1	isotig18134	CUST_19231_PI428861894	TGAGTCACTACCAGATAGAATGTCAGAAAGATGGCAACTGGACTAGCAGTCTTCCACAGT	ENSDART00000154432	ENST00000296280	GO:0004252,GO:0005615,GO:0001755,GO:0005529,GO:0001867,GO:0042803,GO:0045916,GO:0006508,GO:0005509,GO:0048306
mannan-binding protein-associated serine protease 3 precursor	masp1	isotig18134	CUST_19232_PI428861894	GTTTAAGGTTGGTGAGGAGCTGAGTCACTACCAGATAGAATGTCAGAAAGATGGCAACTG	ENSDART00000154432	ENST00000296280	GO:0004252,GO:0005615,GO:0001755,GO:0005529,GO:0001867,GO:0042803,GO:0045916,GO:0006508,GO:0005509,GO:0048306
medium-chain specific acyl-CoA dehydrogenase, mitochondrial	acadm	isotig05002	CUST_3017_PI428861894	AAGACGCGTGCAGTGAAGAAGTTTTCAACTCAGGTACTCACAGTTAACCGTATGTTGGTT	ENSDART00000132125	ENST00000420607	GO:0033539,GO:0005759,GO:0006111,GO:0050660,GO:0051793,GO:0043958,GO:0009791,GO:0007584,GO:0045329,GO:0051384,GO:0055007,GO:0042493,GO:0001889,GO:0051289,GO:0016853,GO:0042802,GO:0009409,GO:0000062,GO:0046688,GO:0005978,GO:0042594,GO:0070991,GO:0019254,GO:0031966
medium-chain specific acyl-CoA dehydrogenase, mitochondrial	acadm	isotig05002	CUST_3018_PI428861894	CAAGACGCGTGCAGTGAAGAAGTTTTCAACTCAGGTACTCACAGTTAACCGTATGTTGGT	ENSDART00000132125	ENST00000420607	GO:0033539,GO:0005759,GO:0006111,GO:0050660,GO:0051793,GO:0043958,GO:0009791,GO:0007584,GO:0045329,GO:0051384,GO:0055007,GO:0042493,GO:0001889,GO:0051289,GO:0016853,GO:0042802,GO:0009409,GO:0000062,GO:0046688,GO:0005978,GO:0042594,GO:0070991,GO:0019254,GO:0031966
Membrane-spanning 4-domains subfamily A member 12	tmem176	isotig08879	CUST_7173_PI428861894	AATGCATATGCACTCTGATCACTCGTTTTTATGTCACTAGTTCATAGCAGCTGGGGCAGT	ENSDART00000097500	NA	0
Methyltransferase-like protein 2	mettl2a	isotig20373	CUST_22081_PI428861894	AACTCCATGAAATGTTCTATCTGGCAGGGCTGGAGAAAGTTCAGAATCTAGTAGATCGGC	ENSDART00000007857	ENST00000311506	GO:0008168,GO:0032259
Microtubule-associated protein RP/EB family member 1	mapre1b	isotig11265	CUST_10151_PI428861894	AGACTTCTATTTTGGAAAGTTGAGGAACATCGAGCTCATCTGCCAAGAGAAGGAGGGAGA	ENSDART00000004474	ENST00000375571	GO:0005881,GO:0005813,GO:0030981,GO:0000236,GO:0031253,GO:0008283,GO:0008022,GO:0005794,GO:0005829,GO:0051301,GO:0005819,GO:0051010,GO:0035372,GO:0000086,GO:0031115
mitochondrial import inner membrane translocase subunit tim16	pam16	isotig05885	CUST_3901_PI428861894	GAAGAGGAACTTTCTATCCAGTCCCAGGTAAAACCACCGCAGCTAAAACAACAGAGTTCA	ENSDART00000054356	ENST00000576217	GO:0005743,GO:0015031
mitochondrial import inner membrane translocase subunit tim16	pam16	isotig05885	CUST_3902_PI428861894	AGAAGAGGAACTTTCTATCCAGTCCCAGGTAAAACCACCGCAGCTAAAACAACAGAGTTC	ENSDART00000054356	ENST00000576217	GO:0005743,GO:0015031
Mitochondrial import receptor subunit TOM40 homolog	tomm40	isotig01753	CUST_665_PI428861894	TCGACGTGCCTAAAGCCAATCTACTCTTCAAAGGTTCTGTAGATAGTAACTGGGTGGTTG	ENSDART00000015302	ENST00000405636	GO:0008308,GO:0034765,GO:0046930,GO:0032592,GO:0044070,GO:0015288,GO:0005742,GO:0006626,GO:0000299
Myelin proteolipid protein	plp1a	isotig10672	CUST_9408_PI428861894	TATCGCTGCATTTGCTGGAGCTGGCATCACCCTCCTTGCGCTGCTCACCTACATAGTCTC	ENSDART00000080522	ENST00000418604	GO:0048469,GO:0005887,GO:0042759,GO:0043209,GO:0007229,GO:0010628,GO:0022010,GO:0019911
myxovirus resistance 1	mxb	isotig05930	CUST_3929_PI428861894	AGAAAGGAGGAGGTGCAGAAAGGCCATGTCAGTACACATGTTTTCATCCGTTTAGACAAC	ENSDART00000110696	ENST00000455164	GO:0006184,GO:0005525,GO:0005737,GO:0003924
NA	NA	isotig13042	CUST_12300_PI428861894	ATGGATCTGGGGGACATTGACACCACAGATGTCAACCTGGACGAAGACTTCCTCGACGAC	NA	NA	0
NA	NA	isotig05838	CUST_3839_PI428861894	GACATAGAACTTCAAAAGGACACAGACCTACTGGAAGCTGTGGGTGAACAGTAAAAGAAA	NA	NA	0
NA	NA	isotig20321	CUST_22015_PI428861894	GAAAAAATCAACGAGATCAACGGCAACTGGATCTTGGCTCCGACCTCCAGCCTGCACGAG	NA	NA	0
NA	NA	isotig20321	CUST_22016_PI428861894	CGAAAAAATCAACGAGATCAACGGCAACTGGATCTTGGCTCCGACCTCCAGCCTGCACGA	NA	NA	0
Na-K-2Cl cotransporter	slc12a2	isotig19205	CUST_20645_PI428861894	TATGAAGGACGTAGTGGTGTCAATCGACATGAGCAAAGATTCTGATGGTGACTCCTCCAA	ENSDART00000018425	ENST00000262461	GO:0016323,GO:0030321,GO:0016324,GO:0034220,GO:0007214,GO:0048798,GO:0060444,GO:0051739,GO:0006972,GO:0005515,GO:0042472,GO:0070634,GO:0016021,GO:0005624,GO:0006814,GO:0006813,GO:0008511,GO:0045795,GO:0035264,GO:0050910,GO:0060763
Na-K-2Cl cotransporter	slc12a2	isotig19205	CUST_20646_PI428861894	AAGACCTCGTGTATGAAGGACGTAGTGGTGTCAATCGACATGAGCAAAGATTCTGATGGT	ENSDART00000018425	ENST00000262461	GO:0016323,GO:0030321,GO:0016324,GO:0034220,GO:0007214,GO:0048798,GO:0060444,GO:0051739,GO:0006972,GO:0005515,GO:0042472,GO:0070634,GO:0016021,GO:0005624,GO:0006814,GO:0006813,GO:0008511,GO:0045795,GO:0035264,GO:0050910,GO:0060763
Na/K ATPase alpha subunit isoform 1c	atp1a1a.4	isotig06705	CUST_4669_PI428861894	TACACACTGCTTATCTTTGTCTATGATGAAACTCGGAGGTACATCATGCGACGCAACCCA	ENSDART00000048828	ENST00000369496	GO:0006813,GO:0005524,GO:0007368,GO:0034220,GO:0035051,GO:0030917,GO:0035050,GO:0030916,GO:0010172,GO:0006754,GO:0005391,GO:0046872,GO:0005887,GO:0006200,GO:0048840,GO:0006814
Na/K ATPase alpha subunit isoform 1c	atp1a1a.4	isotig06705	CUST_4670_PI428861894	TTCTGATCTTTGGCATATTTGAAGAGACAATCCTTGCTGCCTTCCTGTCTTACTGCCCTG	ENSDART00000048828	ENST00000369496	GO:0006813,GO:0005524,GO:0007368,GO:0034220,GO:0035051,GO:0030917,GO:0035050,GO:0030916,GO:0010172,GO:0006754,GO:0005391,GO:0046872,GO:0005887,GO:0006200,GO:0048840,GO:0006814
Na/K/2Cl co-transporter	slc12a2	isotig24235	CUST_26574_PI428861894	TATTACCTGAGGACTTTTGGGCACAACACCATCGATGCAGTTCCGAACATCGATTTCTAC	ENSDART00000129844	ENST00000509205	GO:0016323,GO:0055085,GO:0048798,GO:0042472,GO:0006821,GO:0016021,GO:0015377,GO:0006814
Na/K/2Cl co-transporter	slc12a2	isotig24235	CUST_26575_PI428861894	TTTGAAGATGGCTTTGCTAATGGGGATGAGCTGACCCCAGCTGACCAGGCTGCAGCCTAG	ENSDART00000129844	ENST00000509205	GO:0016323,GO:0055085,GO:0048798,GO:0042472,GO:0006821,GO:0016021,GO:0015377,GO:0006814
NADH-cytochrome b5 reductase 2	cyb5r2	isotig10138	CUST_8763_PI428861894	GTATGCCTGCTTGCCAAACCTGGCAACCCTGGGATATAAAACGGAGAATATATTTGCATA	ENSDART00000090388	ENST00000396303	GO:0016021,GO:0005741,GO:0006695,GO:0005789,GO:0055114,GO:0004128
Nck-associated protein 1	nckap1	isotig18824	CUST_20147_PI428861894	AGAGTCTGAGTACCTCCTGCTGGACATGATCGTGCAGGAGTCTCCGTTCCTCACCATGGA	ENSDART00000132696	ENST00000360982	GO:0030032,GO:0048617,GO:0008078,GO:0005737,GO:0048340,GO:0045176,GO:0030950,GO:0005515,GO:0001756,GO:0016021,GO:0007492,GO:0001701,GO:0035050,GO:0031258,GO:0010172,GO:0045175,GO:0048570,GO:0032880,GO:0001843,GO:0050821,GO:0007354
NEDD4-like E3 ubiquitin-protein ligase WWP1	wwp2	isotig32900	CUST_36427_PI428861894	GGAAACGACACAACCACCACCACCAAAGTGCAACAAAATGGAAATGCCATTCTCGAAAAT	ENSDART00000087364	ENST00000265428	GO:0045892,GO:0030324,GO:0005634,GO:0005737,GO:0042787,GO:0004842,GO:0043161,GO:0005515,GO:0030217,GO:0005886
NEDD4-like E3 ubiquitin-protein ligase WWP1	wwp2	isotig32900	CUST_36428_PI428861894	TGGAAACGACACAACCACCACCACCAAAGTGCAACAAAATGGAAATGCCATTCTCGAAAA	ENSDART00000087364	ENST00000265428	GO:0045892,GO:0030324,GO:0005634,GO:0005737,GO:0042787,GO:0004842,GO:0043161,GO:0005515,GO:0030217,GO:0005886
nei endonuclease VIII-like 1	neil1	isotig32527	CUST_36117_PI428861894	AACACCATTCACTCCCTTAGCTAAAAATACTGCTTTGTATCCTATGTGTCATAGATTTCA	ENSDART00000014052	ENST00000569035	GO:0003906,GO:0005634,GO:0006284,GO:0005737,GO:0006289,GO:0006979,GO:0008022,GO:0003684,GO:0008270,GO:0019104,GO:0004519,GO:0032074
Neuropeptide B precursor	npb	isotig28811	CUST_31907_PI428861894	CTATTTGTCTTAAAGATATTACACCCAATCTGCAAAGCTGCGAACTTGCCCTGGACGGCA	ENSDART00000113930	ENST00000333383	GO:0007186,GO:0005515,GO:0005576
novel protein similar to vertebrate hect domain and RLD 3 (HERC3)	HERC5 (4 of 4)	isotig23270	CUST_25444_PI428861894	CAACCATTGTTATATTTTGGGAAGTGTTTGAAGAACTATCCGAAGAGAAAAAGAGAGCTT	ENSDART00000111114	ENST00000264346	GO:0016567,GO:0005622,GO:0007283,GO:0004842
novel protein similar to vertebrate tensin 1 (TNS1)	tns1	isotig09152	CUST_7503_PI428861894	AATTGGACTAAACCAGGAGGAGGTTCTGCTAGGTTCATTGGTTTTGTGGCTCGAAAGCAA	ENSDART00000134480	ENST00000451358	GO:0003779,GO:0005856,GO:0007044,GO:0046872,GO:0005925,GO:0035556,GO:0005737,GO:0010761
novel protein similar to vertebrate tensin 1 (TNS1)	tns1	isotig09152	CUST_7504_PI428861894	AAATTGGACTAAACCAGGAGGAGGTTCTGCTAGGTTCATTGGTTTTGTGGCTCGAAAGCA	ENSDART00000134480	ENST00000451358	GO:0003779,GO:0005856,GO:0007044,GO:0046872,GO:0005925,GO:0035556,GO:0005737,GO:0010761
novel protein similar to vertebrate X-ray repair complementing defective repair in Chinese hamster cells 5 (double-strand-break rejoining\; Ku autoantigen, 80kDa) (XRCC5)	col6a2	isotig16011	CUST_15985_PI428861894	CTAGACCTGTTTGATGCCTCCAAGTCAAGCGTTTTTGAACGCTTCTTTAGGTGGGTTTGT	ENSDART00000087597	ENST00000300527	GO:0031012,GO:0003677,GO:0005615,GO:0010212,GO:0043066,GO:0042771,GO:0004003,GO:0005958,GO:0006200,GO:0070208,GO:0009749,GO:0042383,GO:0006310,GO:0006303
novel protein similar to vertebrate X-ray repair complementing defective repair in Chinese hamster cells 5 (double-strand-break rejoining\; Ku autoantigen, 80kDa) (XRCC5)	col6a2	isotig16011	CUST_15986_PI428861894	TCAAAGGGCTAGACCTGTTTGATGCCTCCAAGTCAAGCGTTTTTGAACGCTTCTTTAGGT	ENSDART00000087597	ENST00000300527	GO:0031012,GO:0003677,GO:0005615,GO:0010212,GO:0043066,GO:0042771,GO:0004003,GO:0005958,GO:0006200,GO:0070208,GO:0009749,GO:0042383,GO:0006310,GO:0006303
Nuclear migration protein nudC	NA	isotig12104	CUST_11154_PI428861894	GGAATGTTGCTGGTTATGGCACAACAACACGAACGAGGGGTGCAAGACGTAGCTAATACA	NA	NA	0
nuclear valosin-containing protein-like	nvl	isotig32257	CUST_35865_PI428861894	ATGCCTTCTAAAAAGTGCGTCCGTCGGTTTCTAAAAAAGTCCAGCGTATGTATGAGCTGC	ENSDART00000038315	ENST00000281701	GO:0005730,GO:0000166,GO:0016235,GO:0005737
Nucleolar complex protein 2 homolog	noc2l	isotig16317	CUST_16484_PI428861894	TTCAAAGGCTAAAAGAAAAACCTGGATTCGGACGACGAAGATCTGGAGGATCTGTCTGAC	ENSDART00000122945	ENST00000327044	GO:0000122,GO:0031493,GO:0005730,GO:0002039,GO:0035067
Nucleolar protein 11-like	nol11	isotig24347	CUST_26707_PI428861894	ACAATGACACAGATCATGGACTGGGTGAGTTTGCTGTTAGACTCTCATTTCACCGTCTTG	ENSDART00000037709	ENST00000535137	GO:0005730
Nucleolar protein 12	nol12	isotig23980	CUST_26267_PI428861894	TTAACTGCCTCGCTCCACTCACACACCAAACAAAAGAAGAGGAAAGGCAGGAAATCAAAG	ENSDART00000055429	ENST00000438329	GO:0005730,GO:0019843
Nucleolar protein 12	nol12	isotig23980	CUST_26268_PI428861894	CTTAACTGCCTCGCTCCACTCACACACCAAACAAAAGAAGAGGAAAGGCAGGAAATCAAA	ENSDART00000055429	ENST00000438329	GO:0005730,GO:0019843
Nucleolar protein 5	nop58	isotig05714	CUST_3693_PI428861894	TGATAAATACCAACACAAAAGTGACGTTAAGGTGTACGATCCCTCTGGTGACTCGACGCT	ENSDART00000127900	ENST00000264279	0
Nucleolar protein 5	nop58	isotig05714	CUST_3694_PI428861894	AAGCATTGGCCAGGGCTGATAAATACCAACACAAAAGTGACGTTAAGGTGTACGATCCCT	ENSDART00000127900	ENST00000264279	0
nucleoporin 160kDa, isoform CRA_b	CABZ01080568.2	isotig22352	CUST_24393_PI428861894	TACAACAGGCTGCGGGACAAGCTGGATGACTACCACAAGCTGGTGGATCAGACGAGCAGA	ENSDART00000122525	ENST00000378460	GO:0006406,GO:0055085,GO:0005487,GO:0016032,GO:0000236,GO:0005515,GO:0005829,GO:0031080,GO:0010827,GO:0005975,GO:0000776,GO:0015031
Nucleoporin SEH1-like	seh1l	isotig22269	CUST_24295_PI428861894	TGCTACCCAGAATGCCCTGCAAGCTGTTGCTGGCAGTAAGAAAGGCCAACTGATGCCTGG	ENSDART00000013865	ENST00000399892	GO:0043234,GO:0005694,GO:0044446,GO:0007049,GO:0006996,GO:0051234
ORF2-encoded protein	BX005380.2	isotig27471	CUST_30296_PI428861894	TTATAAACGACGCACCAGCTAGAACACTGCGATCATCAAATGCAGGCCTATTAGAGGTCA	ENSDART00000115230	NA	0
ORF2-encoded protein	BX005380.2	isotig27471	CUST_30297_PI428861894	AACTCCCTTATAAACGACGCACCAGCTAGAACACTGCGATCATCAAATGCAGGCCTATTA	ENSDART00000115230	NA	0
ornithine decarboxylase 1b	odc1	isotig03460	CUST_1705_PI428861894	TTCAACGGATTCCAGAAGCCTGACATATACAACATCATGTCCCGGGCCTCTTGGAAATAT	ENSDART00000017510	ENST00000405333	GO:0004586,GO:0001822,GO:0005829,GO:0009615,GO:0042462,GO:0008284,GO:0006596
ornithine decarboxylase 1b	odc1	isotig03460	CUST_1706_PI428861894	ATGTCATTAATCCGGCACTGGACAAGTATTTCCCTGTTGATTCCGGGGTCAGAATCATTG	ENSDART00000017510	ENST00000405333	GO:0004586,GO:0001822,GO:0005829,GO:0009615,GO:0042462,GO:0008284,GO:0006596
p21-activated protein kinase-interacting protein 1-like	pak1ip1	isotig06846	CUST_4828_PI428861894	ATAGAGACTCCAGTTCTTCTTGGGAAGGTGAAGACAACAGCAAGACTGACTTGTGTTGCT	ENSDART00000065338	ENST00000379568	GO:0016310,GO:0005730,GO:0016301,GO:0009968,GO:0005886
Peptide methionine sulfoxide reductase	MSRA	isotig29079	CUST_32231_PI428861894	TTTACCCACAATAGAATGGGAGATATGTCTTCCAAAACTCAGCTACCGACTCCAGAGACA	ENSDART00000153122	NA	GO:0016671,GO:0019538,GO:0055114
Peptidyl-prolyl cis-trans isomerase, mitochondrial precursor	ppifa	isotig09773	CUST_8307_PI428861894	AAGATGGAGTCCTTTGGATGCCATGATGGTGGTGTGATCAAAAAGATTGTCATCACAGAC	ENSDART00000010052	ENST00000225174	GO:0006457,GO:0003755,GO:0000413
Peroxisomal biogenesis factor 7	pex7	isotig18386	CUST_19573_PI428861894	TTTCACCGTACAGTCAGACAAAGCTGGCTTCCTGTTCCTATGACTTCACTGTCTGGTTAT	ENSDART00000062414	ENST00000318471	GO:0001958,GO:0008611,GO:0005777,GO:0006635,GO:0001764,GO:0005829,GO:0005053,GO:0016558
peroxisomal trans-2-enoyl-CoA reductase	pecr	isotig20207	CUST_21887_PI428861894	GAATTTGGACCAACTTTGTTTAAGATGTCTGTCCCATTCAGCCCTGCTAAAAGACTAGGG	ENSDART00000078387	ENST00000265322	GO:0030497,GO:0019166,GO:0000166,GO:0005739,GO:0005777,GO:0055114
Phenazine biosynthesis-like domain-containing protein 2	PBLD (1 of 2)	isotig04259	CUST_2379_PI428861894	AGTTACTGGTCTGCAAAACTGGGCAAAAAGAAAATGCTGGCGTATCAGTGCTCAAGTCGT	ENSDART00000142738	ENST00000358769	GO:0009058,GO:0003824
Phenazine biosynthesis-like domain-containing protein 2	PBLD (1 of 2)	isotig04259	CUST_2380_PI428861894	TCTTCGCACACTTTCCTGGCAAGTTACTGGTCTGCAAAACTGGGCAAAAAGAAAATGCTG	ENSDART00000142738	ENST00000358769	GO:0009058,GO:0003824
pirin	pir	isotig13709	CUST_13088_PI428861894	AAGGAGCTCATCATGTTCAGCCAGTCTCTCCAGGGTGGACCGCGTTCATGTAGACCCTGT	ENSDART00000145251	ENST00000380421	GO:0005634,GO:0046872,GO:0005515,GO:0008127,GO:0003712,GO:0005737,GO:0006366
pirin	pir	isotig13709	CUST_13089_PI428861894	CCACCCTCTTCTTGGACTTCACACTGCTGGAAGGAGCTCATCATGTTCAGCCAGTCTCTC	ENSDART00000145251	ENST00000380421	GO:0005634,GO:0046872,GO:0005515,GO:0008127,GO:0003712,GO:0005737,GO:0006366
pirin	pir	isotig13710	CUST_13090_PI428861894	GACTACCTGGAAAACACCAATGGCTTCGAGAGGGCTAGGGGCTGGAGGTCAAAGATCAGA	ENSDART00000145251	ENST00000380421	0
pirin	pir	isotig13710	CUST_13091_PI428861894	AGACTACCTGGAAAACACCAATGGCTTCGAGAGGGCTAGGGGCTGGAGGTCAAAGATCAG	ENSDART00000145251	ENST00000380421	0
Platelet-activating factor receptor	PTAFR	isotig13358	CUST_12678_PI428861894	TGACGACAAAAGGGTTAATGCTACAACCCACATCCTGATCATCGCTCTCTTCATCCTTGA	ENSDART00000062130	ENST00000539896	GO:0043231,GO:0007565,GO:0007166,GO:0032496,GO:0001816,GO:0032959,GO:0004930,GO:0006954,GO:0001530,GO:0005886,GO:0001875
Platelet-activating factor receptor	PTAFR	isotig13358	CUST_12679_PI428861894	ATGACGACAAAAGGGTTAATGCTACAACCCACATCCTGATCATCGCTCTCTTCATCCTTG	ENSDART00000062130	ENST00000539896	GO:0043231,GO:0007565,GO:0007166,GO:0032496,GO:0001816,GO:0032959,GO:0004930,GO:0006954,GO:0001530,GO:0005886,GO:0001875
Pleckstrin homology domain-containing family F member 1	NA	isotig30094	CUST_33484_PI428861894	CTCCACTCCACTTCAACATATGTTTTTCTGAACCCTGATCATGAGAGACCAGCAATGACG	NA	NA	0
Pleckstrin homology domain-containing family F member 1	NA	isotig30094	CUST_33485_PI428861894	GCTCCACTCCACTTCAACATATGTTTTTCTGAACCCTGATCATGAGAGACCAGCAATGAC	NA	NA	0
Polyamine-modulated factor 1	PMF1	isotig28597	CUST_31652_PI428861894	AACAAACTGATTGAAGAGGGGGAGCTGCAGTGTAAGCTGAATGAGTTGGACAACCTAGAA	ENSDART00000113752	ENST00000368277	GO:0003713,GO:0005515,GO:0006355,GO:0000776
Polyamine-modulated factor 1	PMF1	isotig28597	CUST_31653_PI428861894	ATCAACAAACTGATTGAAGAGGGGGAGCTGCAGTGTAAGCTGAATGAGTTGGACAACCTA	ENSDART00000113752	ENST00000368277	GO:0003713,GO:0005515,GO:0006355,GO:0000776
PolyrC-binding protein 2	pcbp2	isotig09384	CUST_7806_PI428861894	CTCTGCGCAAACTAGTTCCCATGAGATGACCATTCCAAATGATCTGATTGGGTGCATCAT	ENSDART00000025885	ENST00000359282	GO:0005654,GO:0003677,GO:0003723,GO:0000398,GO:0031625,GO:0050687,GO:0043161,GO:0030529,GO:0005829,GO:0032480,GO:0045087
PREDICTED: 26S proteasome non-ATPase regulatory subunit 11-like	psmd11b	isotig24663	CUST_27060_PI428861894	CATATCAGGCCTCATCAAACTGTCAAAGGGGGATGTTGAAAGTAAATTGTCACAGATGAT	ENSDART00000016283	ENST00000457654	GO:0005654,GO:0000502,GO:0006521,GO:0016032,GO:0000084,GO:0002474,GO:0051437,GO:0051436,GO:0031145,GO:0005829,GO:0006977,GO:0016071,GO:0042981,GO:0000216,GO:0000209
PREDICTED: 26S proteasome non-ATPase regulatory subunit 11-like	psmd11b	isotig24663	CUST_27061_PI428861894	AGAAAAGGCACTTACAGAATACAGAGCAGAGTTGAGGGACGACCCAATCATCAAAACCCA	ENSDART00000016283	ENST00000457654	GO:0005654,GO:0000502,GO:0006521,GO:0016032,GO:0000084,GO:0002474,GO:0051437,GO:0051436,GO:0031145,GO:0005829,GO:0006977,GO:0016071,GO:0042981,GO:0000216,GO:0000209
PREDICTED: 60 kDa heat shock protein, mitochondrial-like	hspd1	isotig10551	CUST_9260_PI428861894	TTGGAGAATATGTCAACATGGTGGAAAAGGGCATCATTGACCCCACTAAGGTGGTTAGGA	ENSDART00000127938	ENST00000345042	GO:0005615,GO:0042588,GO:0043627,GO:0046696,GO:0043065,GO:0005769,GO:0032729,GO:0043498,GO:0042493,GO:0043032,GO:0009408,GO:0019907,GO:0001666,GO:0042100,GO:0045121,GO:0006919,GO:0033198,GO:0005759,GO:0032755,GO:0032733,GO:0006986,GO:0005524,GO:0005791,GO:0051085,GO:0046982,GO:0032496,GO:0050729,GO:0051087,GO:0043559,GO:0002842,GO:0051787,GO:0032735,GO:0005829,GO:0030135,GO:0048291,GO:0002020,GO:…
PREDICTED: 60 kDa heat shock protein, mitochondrial-like	hspd1	isotig10551	CUST_9261_PI428861894	ATTGGAGAATATGTCAACATGGTGGAAAAGGGCATCATTGACCCCACTAAGGTGGTTAGG	ENSDART00000127938	ENST00000345042	GO:0005615,GO:0042588,GO:0043627,GO:0046696,GO:0043065,GO:0005769,GO:0032729,GO:0043498,GO:0042493,GO:0043032,GO:0009408,GO:0019907,GO:0001666,GO:0042100,GO:0045121,GO:0006919,GO:0033198,GO:0005759,GO:0032755,GO:0032733,GO:0006986,GO:0005524,GO:0005791,GO:0051085,GO:0046982,GO:0032496,GO:0050729,GO:0051087,GO:0043559,GO:0002842,GO:0051787,GO:0032735,GO:0005829,GO:0030135,GO:0048291,GO:0002020,GO:…
PREDICTED: abhydrolase domain-containing protein 15-like	si:dkey-230a20.2	isotig23298	CUST_25473_PI428861894	CTACCTGCCTGCTCACATAACATCCATGCCATCTATAACTGGCAGAGGTCCAACACACGG	ENSDART00000109990	NA	0
PREDICTED: abhydrolase domain-containing protein 15-like	si:dkey-230a20.2	isotig23298	CUST_25474_PI428861894	ACTACCTGCCTGCTCACATAACATCCATGCCATCTATAACTGGCAGAGGTCCAACACACG	ENSDART00000109990	NA	0
PREDICTED: acyl-coenzyme A thioesterase 11-like	acot11b	isotig22188	CUST_24198_PI428861894	AGCTTCTGTTGCACCTTCTCCTCCTGCAAGCAGTACCTGGACGAGAACAGAGACAGCCTG	ENSDART00000121660	ENST00000343744	GO:0047617,GO:0004091,GO:0006631,GO:0009409,GO:0035556,GO:0005737
PREDICTED: adapter protein CIKS-like	traf3ip2l	isotig29128	CUST_32288_PI428861894	ATTCATACTCAGATCCAAAACGAGTTCATCCAACAGCGATGTCTCAACTTCCGGCTGGTT	ENSDART00000155187	ENST00000340026	GO:0043123,GO:0048305,GO:0001783,GO:0005515,GO:0006959,GO:0005622
PREDICTED: adapter protein CIKS-like	traf3ip2l	isotig29128	CUST_32289_PI428861894	TACATTCATACTCAGATCCAAAACGAGTTCATCCAACAGCGATGTCTCAACTTCCGGCTG	ENSDART00000155187	ENST00000340026	GO:0043123,GO:0048305,GO:0001783,GO:0005515,GO:0006959,GO:0005622
PREDICTED: alanine--glyoxylate aminotransferase 2-like 2	PHYKPL	isotig29788	CUST_33112_PI428861894	ATCCATCTCATTCTCACAGACATGGAGACCAACGCAGTCAAACGGGACAAGTGAGACATC	ENSDART00000059369	ENST00000393488	GO:0003824
PREDICTED: ankyrin repeat and SOCS box protein 16-like	asb16	isotig14159	CUST_13618_PI428861894	TACACTGGACATTCCTAGCTCTGTGAAGGACTACCTTCTCCTTTACAATAGTGGTGAGCT	ENSDART00000137944	ENST00000293414	GO:0035556
PREDICTED: AP-1 complex subunit gamma-1	ap1g1	isotig21570	CUST_23474_PI428861894	TTCCAGGCTGCAGTACCAAAGACATTCCAGCTGCAGCTCTTGTCCCCGAGCAGTAACGTG	ENSDART00000150062	ENST00000433195	GO:0005765,GO:0008565,GO:0050690,GO:0030131,GO:0019894,GO:0016032,GO:0048471,GO:0000139,GO:0006886,GO:0005829,GO:0030665,GO:0006897,GO:0006892,GO:0055037
PREDICTED: aquaporin-3-like	aqp3b	isotig25840	CUST_28448_PI428861894	TTGACAAAGACCTTCCAGATCCGCAACTTGCTCCTTCGCCAGGCTCTGGCAGAGTGTCTG	ENSDART00000101241	NA	GO:0006833,GO:0015105,GO:0055085,GO:0015168,GO:0016021,GO:0005372,GO:0015204
PREDICTED: aquaporin-3-like	aqp3b	isotig25840	CUST_28449_PI428861894	GTTGACAAAGACCTTCCAGATCCGCAACTTGCTCCTTCGCCAGGCTCTGGCAGAGTGTCT	ENSDART00000101241	NA	GO:0006833,GO:0015105,GO:0055085,GO:0015168,GO:0016021,GO:0005372,GO:0015204
PREDICTED: arf-GAP with dual PH domain-containing protein 1-like	zgc:92360	isotig17622	CUST_18467_PI428861894	TTGAAAAGATTCAATGACGTCATCAGCACTGTCATGTCTCCTCAGGAGTACTCCATGGAG	ENSDART00000151150	ENST00000265846	GO:0032312,GO:0008060,GO:0005634,GO:0007166,GO:0043547,GO:0005737,GO:0005547,GO:0005515,GO:0048016,GO:0008270,GO:0005886,GO:0043533
PREDICTED: arf-GAP with dual PH domain-containing protein 1-like	zgc:92360	isotig17622	CUST_18468_PI428861894	GTTGAAAAGATTCAATGACGTCATCAGCACTGTCATGTCTCCTCAGGAGTACTCCATGGA	ENSDART00000151150	ENST00000265846	GO:0032312,GO:0008060,GO:0005634,GO:0007166,GO:0043547,GO:0005737,GO:0005547,GO:0005515,GO:0048016,GO:0008270,GO:0005886,GO:0043533
PREDICTED: aspartyl-tRNA synthetase, mitochondrial	dars2	isotig24972	CUST_27436_PI428861894	GCCCCAGACTTTGTGTCAGAAGACGAACTGAAGCCTTATCACATCTCTGTCAACTGGCCA	ENSDART00000137170	ENST00000361951	GO:0005759,GO:0005634,GO:0005524,GO:0006418,GO:0004815,GO:0050560,GO:0042803,GO:0003676
PREDICTED: ATP-binding cassette sub-family F member 3-like	ABCF3	isotig15839	CUST_15695_PI428861894	TATGGAAACTATTGAGGCTCTGGCAAAGGCTCTCAATAAATTCAAAGGCGGCGTGGTGTT	ENSDART00000130897	ENST00000429586	GO:0005524,GO:0006200,GO:0016887
PREDICTED: autophagy-related protein 101-like	NA	isotig33442	CUST_36791_PI428861894	CAGATCTCCCTGGAGTTCTACCAGAAGTAAAAGTCTCGCTGGCCTTTCTCTGACGAGAGC	NA	NA	0
PREDICTED: autophagy-related protein 16-like	si:ch1073-143l10.2	isotig11198	CUST_10076_PI428861894	TTGTACCTGAAAGAGGCTGAAATCCTGTACTGGCAATCACAAGTGTCTCGCTATCGCAAA	ENSDART00000131992	NA	0
PREDICTED: B-cell lymphoma 3 protein homolog	bcl3	isotig18863	CUST_20199_PI428861894	TAATGCTGACATGGTCCACTTCCTTATTGAGAATGCCTGTGATGTCAACAGCCAGTCGTA	ENSDART00000130641	ENST00000164227	GO:0000060,GO:0005737,GO:0045064,GO:0002268,GO:0051101,GO:0003700,GO:0032729,GO:0045892,GO:0043066,GO:0042771,GO:0030198,GO:0045944,GO:0003677,GO:0030674,GO:0033257,GO:0042345,GO:0045727,GO:0042742,GO:0032996,GO:0019730,GO:0010225,GO:0048536,GO:0042088,GO:0002455,GO:0005634,GO:0042832,GO:0045082,GO:0002467,GO:0007249,GO:0042536,GO:0002315,GO:0008134,GO:0045415,GO:0009615
PREDICTED: bleomycin hydrolase-like	blmh	isotig10274	CUST_8922_PI428861894	TGATTGGTTCTCTGAGTATGTCTACGAGGTGGTGGTGGACAAGAAATATATCCCTCCTGA	ENSDART00000060255	ENST00000261714	GO:0042493,GO:0004177,GO:0006508,GO:0004197,GO:0005625,GO:0005737,GO:0009636
PREDICTED: bleomycin hydrolase-like	blmh	isotig10274	CUST_8923_PI428861894	AGGTTATCTGATCATGACTGATGATTGGTTCTCTGAGTATGTCTACGAGGTGGTGGTGGA	ENSDART00000060255	ENST00000261714	GO:0042493,GO:0004177,GO:0006508,GO:0004197,GO:0005625,GO:0005737,GO:0009636
PREDICTED: c-C motif chemokine 20-like	zgc:195195	isotig29208	CUST_32403_PI428861894	GGTCATAGACTACGTCGGCCGGCTGGGGTCCGCTGCAAAGAACTTCTACAACCGAAAGAA	ENSDART00000137421	NA	0
PREDICTED: calpain-2 catalytic subunit-like	capn8	isotig21446	CUST_23317_PI428861894	GATACAGACTACTCAGGGAAGATTGAATTGGATATTTTACAGTGGTTGTGCCTGGCACTC	ENSDART00000144585	ENST00000433674	GO:0016020,GO:0043229,GO:0004198,GO:0006508,GO:0007275,GO:0005509,GO:0048856
PREDICTED: calpain-2 catalytic subunit-like	capn8	isotig21446	CUST_23318_PI428861894	GACTCTTTTGTGGACTGTCTCATCCGTCTGGAAATGCTTTTCAAGATGTTTAAGACACTG	ENSDART00000144585	ENST00000433674	GO:0016020,GO:0043229,GO:0004198,GO:0006508,GO:0007275,GO:0005509,GO:0048856
PREDICTED: calpain-5-like	capn5a	isotig05115	CUST_3159_PI428861894	ACATCGGCTTTACCATCCTCAAGGTGGAAAGCAACAGGAAACATCGCATACATCACTTCA	ENSDART00000110484	ENST00000529629	GO:0060014,GO:0004197,GO:0001553,GO:0001541
PREDICTED: calpain-5-like	capn5a	isotig05115	CUST_3160_PI428861894	TACTACAAAAATACCTTCCTGCAGAACCCACAGTACAAGTTGGACGTGACTGAGGACATG	ENSDART00000110484	ENST00000529629	GO:0060014,GO:0004197,GO:0001553,GO:0001541
PREDICTED: calpain-5-like	capn5a	isotig05116	CUST_3161_PI428861894	ACATCGGCTTTACCATCCTCAAGGTGGAAAGCAACAGGAAACATCGCATACATCACTTCA	ENSDART00000110484	ENST00000529629	GO:0060014,GO:0004197,GO:0001553,GO:0001541
PREDICTED: calpain-5-like	capn5a	isotig05116	CUST_3162_PI428861894	TACTACAAAAATACCTTCCTGCAGAACCCACAGTACAAGTTGGACGTGACTGAGGACATG	ENSDART00000110484	ENST00000529629	GO:0060014,GO:0004197,GO:0001553,GO:0001541
PREDICTED: calpain-5-like	capn5a	isotig05117	CUST_3163_PI428861894	ACATCGGCTTTACCATCCTCAAGGTGGAAAGCAACAGGAAACATCGCATACATCACTTCA	ENSDART00000110484	ENST00000529629	GO:0060014,GO:0008234,GO:0007165,GO:0001553,GO:0001541
PREDICTED: calpain-5-like	capn5a	isotig05117	CUST_3164_PI428861894	TACTACAAAAATACCTTCCTGCAGAACCCACAGTACAAGTTGGACGTGACTGAGGACATG	ENSDART00000110484	ENST00000529629	GO:0060014,GO:0008234,GO:0007165,GO:0001553,GO:0001541
PREDICTED: calpain-5-like	capn5a	isotig05118	CUST_3165_PI428861894	AACGAGGTGGTGCATTTTGCTAGCTGGACCAAACATGTGGAACCATTGAAGAATCGATGT	ENSDART00000110484	ENST00000529629	GO:0060014,GO:0007165,GO:0004197,GO:0001553,GO:0001541
PREDICTED: calpain-5-like	capn5a	isotig05118	CUST_3166_PI428861894	ACATGGAACGAGGTGGTGCATTTTGCTAGCTGGACCAAACATGTGGAACCATTGAAGAAT	ENSDART00000110484	ENST00000529629	GO:0060014,GO:0007165,GO:0004197,GO:0001553,GO:0001541
PREDICTED: caprin-1-like	caprin1b	isotig21460	CUST_23333_PI428861894	TTATCAACCGAATTACAAGCGAGGATCGGGCCAAGGACCGAGAGGAGTGCCCAGAGGAAA	ENSDART00000098889	ENST00000530820	GO:0050775,GO:0044444,GO:0061003
PREDICTED: caprin-1-like	caprin1b	isotig21460	CUST_23334_PI428861894	CTATTCCAACAGTAACTACCAGCCGGACGGTTATCAACCGAATTACAAGCGAGGATCGGG	ENSDART00000098889	ENST00000530820	GO:0050775,GO:0044444,GO:0061003
PREDICTED: carbonic anhydrase 9-like	NA	isotig22643	CUST_24727_PI428861894	GAAAGACCCCACAGCCCAGTCCAACCATATCTATGGATCCAGCCAATGGAGTGGGAGGAC	NA	NA	0
PREDICTED: carbonic anhydrase 9-like	NA	isotig22643	CUST_24728_PI428861894	TGTCTGTTGCTACTGTGCCTGAAAGACCCCACAGCCCAGTCCAACCATATCTATGGATCC	NA	NA	0
PREDICTED: caspase-3-like	CU467905.1	isotig23297	CUST_25471_PI428861894	CTCAGTGCCTCGTCATTGGTCAGCACAGACAACATCAGACCTCGGAAACGCTCCATCAGT	ENSDART00000122160	ENST00000286186	GO:0008233
PREDICTED: caspase-3-like	CU467905.1	isotig23297	CUST_25472_PI428861894	ACGGCTGACGAGAGATGTGTTCCCATTCGCTGAGCCGGGGAAGGACTGTGAAGAAAATGG	ENSDART00000122160	ENST00000286186	GO:0008233
PREDICTED: cdc42 effector protein 2-like	cdc42ep3	isotig16578	CUST_16912_PI428861894	GCCTTGGACCTTGACTTCGGGCCTTCCATTCTGGAGGATGTGCTACATGTGATGGACAGG	ENSDART00000074707	NA	0
PREDICTED: centromere protein O-like	cenpo	isotig12459	CUST_11603_PI428861894	AAAGAAGTTCCACAAGTCTGTTGAGGTAATGGAGAGCAACGCACCGTGTACTGTACTAGT	ENSDART00000155870	ENST00000260662	GO:0005694
PREDICTED: centromere protein U-like	CU638740.3	isotig19286	CUST_20754_PI428861894	CAGGAAATCGTCTGGTGAGAGGAAGAGCCTCCAAGACAAGAAGAGGAAGTCATCATCAGG	ENSDART00000122624	NA	0
PREDICTED: centromere protein U-like	CENPU (2 of 2)	isotig29701	CUST_33008_PI428861894	TAAGGAGCTGGACTGCCTACGGAGAGACACAAGGAAGGTGGCAAGTGCCATCAACAAGAA	ENSDART00000128129	NA	GO:0005634,GO:0005515,GO:0000087,GO:0006334,GO:0005813,GO:0005694
PREDICTED: condensin complex subunit 2-like	ncaph	isotig29770	CUST_33094_PI428861894	AAGAATTTGGAACTGGTCAAGGTGGATGACATGTCAGATATTGTCATCAAGCAGGGCCAC	ENSDART00000087684	ENST00000435349	GO:0000796,GO:0015630,GO:0005737,GO:0007076
PREDICTED: condensin complex subunit 2-like	ncaph	isotig29770	CUST_33095_PI428861894	GAAGAATTTGGAACTGGTCAAGGTGGATGACATGTCAGATATTGTCATCAAGCAGGGCCA	ENSDART00000087684	ENST00000435349	GO:0000796,GO:0015630,GO:0005737,GO:0007076
PREDICTED: condensin complex subunit 3-like	ncapg	isotig31514	CUST_35102_PI428861894	ATGTCAATGCTGATGAGGTTGCCAGTGAAGATCCGTCCAAATCAGTCAAGAGACCCAAAA	ENSDART00000102609	NA	GO:0000793,GO:0003677,GO:0000070,GO:0005737,GO:0004518,GO:0006289
PREDICTED: CREB-regulated transcription coactivator 1	crtc1b	isotig14377	CUST_13870_PI428861894	AATGACATGCCTTTTCAGAATTCTGTGTTGGACACCAGTCGAACAACTAGGCATCACGGT	ENSDART00000075993	ENST00000338797	GO:0008140,GO:0051289,GO:0005737,GO:0005730,GO:0032793,GO:0005515,GO:0045944,GO:0044419,GO:0005886
PREDICTED: cyclin-dependent kinase 17-like	cdk16	isotig04576	CUST_2624_PI428861894	CATACTAGGTACACCTACAGAGGAAACATGGCCTGGCATCACTACCAGTGAAGAGTTTAA	ENSDART00000103070	ENST00000261211	GO:0004693,GO:0005524,GO:0006468
PREDICTED: cysteinyl-tRNA synthetase, mitochondrial	cars2	isotig14900	CUST_14467_PI428861894	AATGCTGTCCTACATCAGGGAAGCCTTCGAGGTGCTCGGGGTGGTCCTGCTGGATAGAAA	ENSDART00000113735	ENST00000257347	GO:0006418,GO:0004812,GO:0044444,GO:0005488
PREDICTED: cytokine-inducible SH2-containing protein-like	cish	isotig11155	CUST_10022_PI428861894	ACTCAGCTTCCACTCCCATGTCCACTGGTTTGTTATCTACAGGAATACCCATTCAAGTTA	ENSDART00000084861	ENST00000443053	0
PREDICTED: cytokine-inducible SH2-containing protein-like	cish	isotig11155	CUST_10023_PI428861894	AACTACGGATAGCCCAGTGTTACTAATGCTGAAGCACCCCCTGCACAGGCCCCAGGCATT	ENSDART00000084861	ENST00000443053	0
PREDICTED: dehydrogenase/reductase SDR family member 7B-like	dhrs7b	isotig24890	CUST_27357_PI428861894	CTGTCTACATTCGTACCATGTGGCCATCTCTCTTTTTCAAACTTATGGCTTCTCGTGCTG	ENSDART00000135924	ENST00000395511	GO:0000166,GO:0016021,GO:0055114,GO:0005778,GO:0016491
PREDICTED: deleted in malignant brain tumors 1 protein-like	si:dkey-239b22.1	isotig19898	CUST_21535_PI428861894	GGTTTGTCCGCTCTGTCGACGAACTCGTACCCCTCAAACCAGTCTCAGTCGGACCAATCA	ENSDART00000063760	ENST00000381362	GO:0005929,GO:0044459,GO:0044446,GO:0065007
PREDICTED: deleted in malignant brain tumors 1 protein-like	NA	isotig30982	CUST_34513_PI428861894	TGCTGTTCCTGTTCCACGGGGACTACAGGGACGTCTACCTGCACTGCAGCCTCAACCTGT	NA	NA	GO:0043229,GO:0042995,GO:0044459,GO:0007588,GO:0005576,GO:2000021,GO:0045177,GO:0044444
PREDICTED: deoxyribodipyrimidine photo-lyase-like	zgc:66475	isotig22279	CUST_24312_PI428861894	CGGCTGTAAACGCAAGTTTGACGTGGAAGAGTTTGAGAGAAAGTACATTCCCAAGAACCT	ENSDART00000077278	NA	GO:0003904,GO:0003677,GO:0006281,GO:0018298
PREDICTED: DNA-directed DNA/RNA polymerase mu-like	polm	isotig21099	CUST_22921_PI428861894	TCGGAAGAGGAAATCTTTGCTCATCTGGGTCTTGAATACATTCCCCCCAGTGAAAGAAAT	ENSDART00000062331	ENST00000242248	GO:0008152,GO:0016446,GO:0016779,GO:0030183
PREDICTED: DNA-directed RNA polymerase I subunit RPA34-like	cd3eap	isotig25756	CUST_28334_PI428861894	TAATCAAAGCCCCCAACAGCTTCAAACCTAACGGTTTTGACAGTTTGCAGGTCTCTCTCT	ENSDART00000153825	NA	0
PREDICTED: dolichyl-diphosphooligosaccharide--protein glycosyltransferase subunit STT3A-like	itm1	isotig10017	CUST_8615_PI428861894	TACAACAGAGCATTGGCTGGTCAGAATATACAAGGTGAAAGATCTGGACAACCGAGGACT	ENSDART00000075928	ENST00000529196	GO:0004579,GO:0008250,GO:0018279,GO:0016021,GO:0005624
PREDICTED: dolichyl-diphosphooligosaccharide--protein glycosyltransferase subunit STT3A-like	itm1	isotig10017	CUST_8616_PI428861894	ATACAACAGAGCATTGGCTGGTCAGAATATACAAGGTGAAAGATCTGGACAACCGAGGAC	ENSDART00000075928	ENST00000529196	GO:0004579,GO:0008250,GO:0018279,GO:0016021,GO:0005624
PREDICTED: dual specificity protein phosphatase 5-like	dusp5	isotig18567	CUST_19825_PI428861894	AGTTAACAGCCATTGTGAGAAGCTGGGCTCTTACCACAAACCAGATTATGATCAGGGCAA	ENSDART00000020249	ENST00000369583	GO:0017017,GO:0045892,GO:0005654,GO:0035335,GO:0001706,GO:0004725,GO:0000188
PREDICTED: dual specificity protein phosphatase 5-like	dusp5	isotig18567	CUST_19826_PI428861894	AAGTTAACAGCCATTGTGAGAAGCTGGGCTCTTACCACAAACCAGATTATGATCAGGGCA	ENSDART00000020249	ENST00000369583	GO:0017017,GO:0045892,GO:0005654,GO:0035335,GO:0001706,GO:0004725,GO:0000188
PREDICTED: E3 SUMO-protein ligase RanBP2	PPIA	isotig28019	CUST_30937_PI428861894	AACTGGGCACCAAGACGGGCAAGCCCACCAAGAAGATTGTCATCACACAGTGTGGACAGC	ENSDART00000135682	ENST00000283195	GO:0006457,GO:0003755,GO:0005643,GO:0016925,GO:0055085,GO:0016032,GO:0000236,GO:0051028,GO:0008536,GO:0005829,GO:0010827,GO:0008270,GO:0006606,GO:0005975
PREDICTED: E3 ubiquitin/ISG15 ligase TRIM25-like	ftr13	isotig00719	CUST_157_PI428861894	AAACTAGAGGAGCTGATCCAGAGAGAGTGCTCCAACATCTGCACCACAGGTGAGCTGGTT	ENSDART00000039079	NA	0
PREDICTED: E3 ubiquitin/ISG15 ligase TRIM25-like	ftr26	isotig24381	CUST_26744_PI428861894	ACAGTTCTGCTGGACCTGGAGATGTGCTGTGTGACGTCTGCTCTGGGAGGAAGCAGAAAG	ENSDART00000143023	NA	0
PREDICTED: E3 ubiquitin/ISG15 ligase TRIM25-like	ftr26	isotig24381	CUST_26745_PI428861894	GACAGTTCTGCTGGACCTGGAGATGTGCTGTGTGACGTCTGCTCTGGGAGGAAGCAGAAA	ENSDART00000143023	NA	0
PREDICTED: epidermis-type lipoxygenase 3-like	si:dkey-17e16.9	isotig12896	CUST_12125_PI428861894	AAGTCAGGAATCCCTGAATCGTTTCATACAGTGGGCGAGCTGGTCAAGTTCATTACAATG	ENSDART00000104850	ENST00000318227	GO:0016702,GO:0046872,GO:0008152
PREDICTED: ES1 protein homolog, mitochondrial-like	sb:cb252	isotig23976	CUST_26263_PI428861894	CCCATTCACGAAATTTATGATGGGATTGGTGTCATGGTTAAAGAAGTACTGAAACTAGCT	ENSDART00000081039	ENST00000291577	GO:0005739
PREDICTED: ES1 protein homolog, mitochondrial-like	sb:cb252	isotig23976	CUST_26264_PI428861894	TCCCATTCACGAAATTTATGATGGGATTGGTGTCATGGTTAAAGAAGTACTGAAACTAGC	ENSDART00000081039	ENST00000291577	GO:0005739
PREDICTED: ester hydrolase C11orf54 homolog	C24H11orf54	isotig07484	CUST_5583_PI428861894	TTCTCAGCCTGTCCTCTCAACACCGATGATGAAGTTAACAACTGGCTCAAACACTTTGAG	ENSDART00000038836	ENST00000354421	GO:0005634,GO:0046872,GO:0016787,GO:0008152
PREDICTED: eukaryotic translation initiation factor 4 gamma 1	EIF4G1 (1 of 3)	isotig10781	CUST_9542_PI428861894	ACTTCCTGCCGGAAGACGAGGACGTCAACAAGTTTGTTACAGAAATGGATGTAGAGTTCA	ENSDART00000087107	ENST00000352767	GO:0008190,GO:0006446,GO:0003743,GO:0008286,GO:0000289,GO:0005829,GO:0044419,GO:0016281
PREDICTED: eukaryotic translation initiation factor 4 gamma 1-like	EIF4G1 (1 of 3)	isotig10725	CUST_9470_PI428861894	ATCATATGTGAAAACCCATATAAGGTGGATGTGTCGCAGATTACCCAGAGGGCTTCACTG	ENSDART00000087107	ENST00000352767	GO:0008190,GO:0006446,GO:0003743,GO:0008286,GO:0000289,GO:0005829,GO:0044419,GO:0016281
PREDICTED: eukaryotic translation initiation factor 4 gamma 1-like	EIF4G1 (1 of 3)	isotig10725	CUST_9471_PI428861894	CATCATATGTGAAAACCCATATAAGGTGGATGTGTCGCAGATTACCCAGAGGGCTTCACT	ENSDART00000087107	ENST00000352767	GO:0008190,GO:0006446,GO:0003743,GO:0008286,GO:0000289,GO:0005829,GO:0044419,GO:0016281
PREDICTED: filamin-B-like	flnbl	isotig20997	CUST_22806_PI428861894	CTGTGAGGAGGTGCTGCTCAAGCACATGGGCAGCATGCAGTACAACGTCAGCTACATCCT	ENSDART00000154761	ENST00000490882	GO:0003779,GO:0005634,GO:0001725,GO:0005938,GO:0005925,GO:0007519
PREDICTED: G-protein coupled receptor 84-like	gpr84	isotig22398	CUST_24449_PI428861894	TGTTTTGTTTTCTGTTTTGTACCTTTTCTGCTCCTGAACATGGCAGACAAGCAGGGCCGA	ENSDART00000136835	ENST00000551809	GO:0016020,GO:0004872
PREDICTED: G-protein coupled receptor 84-like	gpr84	isotig22398	CUST_24450_PI428861894	TGTGTTTTGTTTTCTGTTTTGTACCTTTTCTGCTCCTGAACATGGCAGACAAGCAGGGCC	ENSDART00000136835	ENST00000551809	GO:0016020,GO:0004872
PREDICTED: glioma tumor suppressor candidate region gene 2 protein-like	gltscr2	isotig17181	CUST_17801_PI428861894	AAGTTCAAGAGGAGACACAAGCTGAAGTACACAGAGAAGAGGGCTTTCAAGGAGATCACT	ENSDART00000021814	ENST00000246802	GO:0005730
PREDICTED: glioma tumor suppressor candidate region gene 2 protein-like	gltscr2	isotig17181	CUST_17802_PI428861894	AATCGAGCCCAGAGAGCGAGCCAAGTTCAAGAGGAGACACAAGCTGAAGTACACAGAGAA	ENSDART00000021814	ENST00000246802	GO:0005730
PREDICTED: glutamate decarboxylase 1-like	zgc:163121	isotig17189	CUST_17813_PI428861894	CTAACTTTGAATTAGTCCTGAGAAGCAAACCTGAGCACAGTAACGTGTGTTTCTGGTACC	ENSDART00000109561	ENST00000358196	GO:0048786,GO:0005938,GO:0021772,GO:0043679,GO:0005739,GO:0030170,GO:0061351,GO:0004351,GO:0042493,GO:0042136,GO:0048854,GO:0001701,GO:0035108,GO:0021696,GO:0006915,GO:0035264,GO:0019752,GO:0001764
PREDICTED: glutamate decarboxylase 1-like	zgc:163121	isotig17189	CUST_17814_PI428861894	GGGAATGCGGAGTACATGTTTGAAGAGCTACAACGCAGGACTAACTTTGAATTAGTCCTG	ENSDART00000109561	ENST00000358196	GO:0048786,GO:0005938,GO:0021772,GO:0043679,GO:0005739,GO:0030170,GO:0061351,GO:0004351,GO:0042493,GO:0042136,GO:0048854,GO:0001701,GO:0035108,GO:0021696,GO:0006915,GO:0035264,GO:0019752,GO:0001764
PREDICTED: glutaminyl-tRNA synthetase-like	qars	isotig17990	CUST_19027_PI428861894	TAAAGTCTTCGATAAGTTCCAGTTTGAGAGAGTGGGTTATTTCTCCCTGGACCCTGACAG	ENSDART00000060919	ENST00000306125	GO:0006433,GO:0005759,GO:0003723,GO:0005524,GO:0006916,GO:0004819,GO:0005625,GO:0006425,GO:0004818,GO:0019901,GO:0005829,GO:0006424,GO:0006461,GO:0017101,GO:0004827
PREDICTED: glutaminyl-tRNA synthetase-like	qars	isotig17990	CUST_19028_PI428861894	CTAAAGTCTTCGATAAGTTCCAGTTTGAGAGAGTGGGTTATTTCTCCCTGGACCCTGACA	ENSDART00000060919	ENST00000306125	GO:0006433,GO:0005759,GO:0003723,GO:0005524,GO:0006916,GO:0004819,GO:0005625,GO:0006425,GO:0004818,GO:0019901,GO:0005829,GO:0006424,GO:0006461,GO:0017101,GO:0004827
PREDICTED: GTPase IMAP family member 8-like	CR626941.1	isotig12868	CUST_12093_PI428861894	AGTAACCCACACAGATATCCACACAGCAGATTAAACCCTGAACCTGCATACAGCAGGAAA	ENSDART00000012832	NA	0
PREDICTED: GTPase IMAP family member 8-like	CR626941.1	isotig12868	CUST_12094_PI428861894	ATACTTTCTCAACACAGCTCAGGGAGTAACCCACACAGATATCCACACAGCAGATTAAAC	ENSDART00000012832	NA	0
PREDICTED: hypothetical protein LOC100329570	NA	isotig20917	CUST_22707_PI428861894	AGAAGAGTTCGAGCGGCCATTCCAGATAACAGCAACTTTAACAATGGAAATGTCGGACTG	NA	NA	0
PREDICTED: hypothetical protein LOC100690156	NA	isotig14195	CUST_13656_PI428861894	TATATACTAATAACAGAATGGTTTCCCATGCCCTTAACCTCCTGTGTGTTTTTCTCCTAG	NA	NA	0
PREDICTED: hypothetical protein LOC100690156	NA	isotig14195	CUST_13657_PI428861894	GTATATACTAATAACAGAATGGTTTCCCATGCCCTTAACCTCCTGTGTGTTTTTCTCCTA	NA	NA	0
PREDICTED: hypothetical protein LOC100691633	wu:fj08f03	isotig18442	CUST_19651_PI428861894	TCACATTAATACAGCTTTTGAAGAGGACCTTGCATCTTCAGGCAGACAGACTGACTTGGG	ENSDART00000110424	NA	0
PREDICTED: hypothetical protein LOC100691633	wu:fj08f03	isotig18442	CUST_19652_PI428861894	CAGAGAAGACACATGCAAGGTCACATTAATACAGCTTTTGAAGAGGACCTTGCATCTTCA	ENSDART00000110424	NA	0
PREDICTED: hypothetical protein LOC100696563	PPP1R15B	isotig16547	CUST_16857_PI428861894	GATGTCATTGGTTACTGTCTCAGTCAGTCACACAGAGAGATGATTCGGACTTATTTGGAC	ENSDART00000125326	ENST00000200453	0
PREDICTED: hypothetical protein LOC100696563	PPP1R15B	isotig16547	CUST_16858_PI428861894	ACAATAGAGGGCAATGACAAGCCACTAAAGAAAAAGGTGCAGTTCTCGCCTCTTGTCCAA	ENSDART00000125326	ENST00000200453	0
PREDICTED: hypothetical protein LOC100696650	si:dkey-122a22.2	isotig32427	CUST_36024_PI428861894	TCTACAAGAATCCTTCCGTCATAAGTAAATACCTCTGGCAACTTGTTGCTCAGCGACAGG	ENSDART00000149154	NA	0
PREDICTED: hypothetical protein LOC100696663	NA	isotig12217	CUST_11296_PI428861894	TATGTAAAGGCACTACATATGCCATCTGTCCAGCAGATTCAACTCAGACTCCCACAATGC	NA	NA	0
PREDICTED: hypothetical protein LOC100696663	NA	isotig12217	CUST_11297_PI428861894	ATATGTAAAGGCACTACATATGCCATCTGTCCAGCAGATTCAACTCAGACTCCCACAATG	NA	NA	0
PREDICTED: hypothetical protein LOC100698142	ppig	isotig28003	CUST_30921_PI428861894	AGCCGATCCAGGCAGCAAACCCTATTCTGAAGTCAAAGTTCTAAACTGTGGAGAACTCAT	ENSDART00000065256	ENST00000414307	GO:0006457,GO:0003755,GO:0000413,GO:0016607,GO:0016363,GO:0016018,GO:0008380
PREDICTED: hypothetical protein LOC100698173	cenpe	isotig27478	CUST_30305_PI428861894	AGTTTAAAAAGTAGAATGGTGGCCTCTGTCACCTAAACAAGAAGAAACATGCTAAACGCA	ENSDART00000111806	ENST00000265148	GO:0005856,GO:0007059,GO:0065008,GO:0005488,GO:0000775,GO:0007088,GO:0048522,GO:0043234,GO:0008104,GO:0007017,GO:0051234,GO:0051641
PREDICTED: hypothetical protein LOC100700590	si:dkey-21h14.11	isotig31950	CUST_35546_PI428861894	AGATCTTCTACCAGAGCCAGTGGGGGACGGTGTGTGATGACCTCTGGGATCTGCAAGATG	ENSDART00000150764	ENST00000389623	0
PREDICTED: hypothetical protein LOC100702249	NA	isotig11496	CUST_10424_PI428861894	TAATTGTGGTGTCTGAAGAGGAAAAGGATTCAGGGCACTAGACAGAAGAAGCAGAAAGGT	NA	NA	0
PREDICTED: hypothetical protein LOC100702249	NA	isotig11496	CUST_10425_PI428861894	TGAAATAATTGTGGTGTCTGAAGAGGAAAAGGATTCAGGGCACTAGACAGAAGAAGCAGA	NA	NA	0
PREDICTED: hypothetical protein LOC100702448	si:ch211-244b2.2	isotig11340	CUST_10239_PI428861894	AGTGTTGCTATTGAAAGACATTACCAACACAACACCCAGGGTCAGCTCCGTTTCAAAGCT	ENSDART00000100611	NA	0
PREDICTED: hypothetical protein LOC100706128	NA	isotig27507	CUST_30338_PI428861894	AGTTGTGAAGGTGTAATTGGAACTTCTACTGAAACGACACCACCACCCCTCTTTGCACTT	NA	NA	0
PREDICTED: hypothetical protein LOC100706128	NA	isotig27507	CUST_30339_PI428861894	AAGTTGTGAAGGTGTAATTGGAACTTCTACTGAAACGACACCACCACCCCTCTTTGCACT	NA	NA	0
PREDICTED: hypothetical protein LOC100707745	NA	isotig16420	CUST_16655_PI428861894	TTTCAAGTTCTTCACCACTTTCCTGAACAACAACGAACATGTGATGACATCGCTGCCGGT	NA	NA	0
PREDICTED: hypothetical protein LOC100708366	si:ch211-69g19.2	isotig14209	CUST_13674_PI428861894	TTCACAGACCAAGTTAAAGGTGTCTACCCCAGACAGGCAGAGACCTAGCCACCTGGACCG	ENSDART00000103948	NA	0
PREDICTED: hypothetical protein LOC100708366	si:ch211-69g19.2	isotig14209	CUST_13675_PI428861894	ATTCACAGACCAAGTTAAAGGTGTCTACCCCAGACAGGCAGAGACCTAGCCACCTGGACC	ENSDART00000103948	NA	0
PREDICTED: hypothetical protein LOC100708366	si:ch211-69g19.2	isotig28777	CUST_31866_PI428861894	TTCACAGACCAAGTTAAAGGTGTCTACCCCAGACAGGCAGAGACCTAGCCACCTGGACCG	ENSDART00000103948	NA	0
PREDICTED: hypothetical protein LOC100708366	si:ch211-69g19.2	isotig28777	CUST_31867_PI428861894	ATTCACAGACCAAGTTAAAGGTGTCTACCCCAGACAGGCAGAGACCTAGCCACCTGGACC	ENSDART00000103948	NA	0
PREDICTED: hypothetical protein LOC100709586	pprc1	isotig30010	CUST_33376_PI428861894	AAGTGTGATGCACTAGACTTTGACACTTTACTGAAGCAAGCCCAGAAGAGTCTGAAGAGG	ENSDART00000125430	ENST00000278070	GO:0006351,GO:0003676
PREDICTED: hypothetical protein LOC100709586	pprc1	isotig30010	CUST_33377_PI428861894	CAAGTGTGATGCACTAGACTTTGACACTTTACTGAAGCAAGCCCAGAAGAGTCTGAAGAG	ENSDART00000125430	ENST00000278070	GO:0006351,GO:0003676
PREDICTED: hypothetical protein LOC100711383	coil	isotig31828	CUST_35425_PI428861894	AGAGTATAAAGAAGGGAAGCTCGTCAATTTCGACCCCACCAACAAACAGATTGAGCTGCA	ENSDART00000130917	ENST00000240316	GO:0015036,GO:0001674,GO:0071601,GO:0008022,GO:0005730,GO:0042802,GO:0015030
PREDICTED: hypothetical protein LOC100712265	CU463855.1	isotig30623	CUST_34106_PI428861894	TACTTTAAGGACGTCACCCACAAATGCCCTAAGTGTCGAACCTGCATGCACTAAATCACA	ENSDART00000123317	ENST00000562334	GO:0044424,GO:0007165,GO:0006917
PREDICTED: hypothetical protein LOC100712265	CU463855.1	isotig30623	CUST_34107_PI428861894	ATAGCTGGCTGGAGCTTGCTTCCTTTCTGCACTAATTACTTTAAGGACGTCACCCACAAA	ENSDART00000123317	ENST00000562334	GO:0044424,GO:0007165,GO:0006917
PREDICTED: immune-responsive gene 1 protein-like	irg1l	isotig19823	CUST_21423_PI428861894	TGACACCTTTTATGGTCACTGGCGCAATCCACTGACCAATGAGAGCCTGAAAAGAAAGTT	ENSDART00000091158	ENST00000449753	GO:0019543,GO:0047547
PREDICTED: immune-responsive gene 1 protein-like	irg1l	isotig19823	CUST_21424_PI428861894	AGAGGAGGAAGCATATCACAGCTTCTTGCTGGAGGTACAGGATATAGCGTTCAAACGATT	ENSDART00000091158	ENST00000449753	GO:0019543,GO:0047547
PREDICTED: inhibitor of nuclear factor kappa-B kinase subunit alpha-like	chuk	isotig09446	CUST_7885_PI428861894	GCCCAAGACTGGAGCTGGACAAAATATGAGTCTTTGTCTGTGAAAGCAAAGAAACAGAAT	ENSDART00000027428	ENST00000370397	GO:0030316,GO:0033194,GO:0034134,GO:0008385,GO:0009898,GO:0004702,GO:0035681,GO:0042493,GO:0005792,GO:0007250,GO:0033598,GO:0043066,GO:0042475,GO:0007266,GO:0035631,GO:0007595,GO:0007252,GO:0051146,GO:0043200,GO:0005524,GO:0055113,GO:0046982,GO:0032496,GO:0001757,GO:0009636,GO:0005730,GO:0008384,GO:0034154,GO:0003009,GO:0043124,GO:0034142,GO:0034138,GO:0035682,GO:0007417,GO:0043123,GO:0060749,GO:…
PREDICTED: inositol-tetrakisphosphate 1-kinase	ITPK1 (2 of 2)	isotig11422	CUST_10332_PI428861894	AGACATACCTCCACTGTGACTCTCCTAAGAGCTCTCTTTTTTACTTGGATATACAAAGAC	ENSDART00000156418	ENST00000557309	GO:0000287,GO:0016310,GO:0052725,GO:0007165,GO:0005524,GO:0007596,GO:0016853,GO:0032957,GO:0047325,GO:0016874,GO:0016787,GO:0005829,GO:0052726
PREDICTED: inositol-tetrakisphosphate 1-kinase	ITPK1 (2 of 2)	isotig11422	CUST_10333_PI428861894	CAGACATACCTCCACTGTGACTCTCCTAAGAGCTCTCTTTTTTACTTGGATATACAAAGA	ENSDART00000156418	ENST00000557309	GO:0000287,GO:0016310,GO:0052725,GO:0007165,GO:0005524,GO:0007596,GO:0016853,GO:0032957,GO:0047325,GO:0016874,GO:0016787,GO:0005829,GO:0052726
PREDICTED: interleukin-17F-like	il17a/f3	isotig05374	CUST_3377_PI428861894	GAGACCATGGTGATCCCTGTGGGTTGTACCTGCGTCAATCCAAGCATCAAGGTCCAACAG	ENSDART00000061523	NA	GO:0042035,GO:0005515,GO:0045944,GO:0050896
PREDICTED: interleukin-17F-like	il17a/f3	isotig05374	CUST_3378_PI428861894	GGAGACCATGGTGATCCCTGTGGGTTGTACCTGCGTCAATCCAAGCATCAAGGTCCAACA	ENSDART00000061523	NA	GO:0042035,GO:0005515,GO:0045944,GO:0050896
PREDICTED: inward rectifier potassium channel 16-like	KCNJ16	isotig18021	CUST_19069_PI428861894	AATGTCACTGAAGCTGAGATAGTTTCTTCCAGGACAACAGCTAATGAGAAGCAACAGCCC	ENSDART00000113740	ENST00000586462	GO:0006813,GO:0005242,GO:0007268,GO:0008076
PREDICTED: inward rectifier potassium channel 16-like	KCNJ16	isotig18021	CUST_19070_PI428861894	CAATGTCACTGAAGCTGAGATAGTTTCTTCCAGGACAACAGCTAATGAGAAGCAACAGCC	ENSDART00000113740	ENST00000586462	GO:0006813,GO:0005242,GO:0007268,GO:0008076
PREDICTED: isoleucyl-tRNA synthetase, cytoplasmic	iars	isotig14798	CUST_14331_PI428861894	TGTGAAGACTCTAGACGCCAAGACGCTGTACGTCAAGGTTTTGTCAACGACTGCAGAAGG	ENSDART00000004423	ENST00000447699	GO:0005515,GO:0005730,GO:0006418,GO:0000166,GO:0005829,GO:0005625,GO:0004822
PREDICTED: josephin-2-like	josd2	isotig05733	CUST_3714_PI428861894	AACGGACAGTACTACAACCTGGACTCCAAACTAAAGAGTCCTATCTGCATTGGGAATGAG	ENSDART00000080342	ENST00000391815	GO:0004843,GO:0006508,GO:0016579,GO:0008242,GO:0021551
PREDICTED: long-chain-fatty-acid--CoA ligase ACSBG2-like	acsbg2	isotig19240	CUST_20691_PI428861894	CTAAGAAGACCCGTTGTGGTGAAAATCTACAAGGACACGATAGACCAGATCTATGGAGTG	ENSDART00000124809	ENST00000252669	GO:0005792,GO:0005524,GO:0006631,GO:0004467,GO:0005739
PREDICTED: long-chain-fatty-acid--CoA ligase ACSBG2-like	acsbg2	isotig19240	CUST_20692_PI428861894	GCTAAGAAGACCCGTTGTGGTGAAAATCTACAAGGACACGATAGACCAGATCTATGGAGT	ENSDART00000124809	ENST00000252669	GO:0005792,GO:0005524,GO:0006631,GO:0004467,GO:0005739
PREDICTED: LOW QUALITY PROTEIN: CCAAT/enhancer-binding protein zeta-like	cebpz	isotig15943	CUST_15866_PI428861894	TGAAAATGCTGGGTCCAAGTTTGACAACATTGGGATGAACGCTATGGCTAACAAAGACAA	ENSDART00000099315	ENST00000234170	GO:0005634,GO:0003677,GO:0006355,GO:0006366
PREDICTED: lysosome-associated membrane glycoprotein 1-like	NA	isotig08193	CUST_6388_PI428861894	AACTCCCAGACTTACTTAGTGATGGCAGAAGAGCTGAAGTTGAAGATACAACCTCTCCAG	NA	NA	0
PREDICTED: macrophage mannose receptor 1-like	BX950862.1	isotig07515	CUST_5626_PI428861894	TTACCCATTGACTTAAAGGATCCTGCCATGTTGGACTCCATCTTGCAGCAAAATAAGGGA	ENSDART00000114558	NA	0
PREDICTED: mannose-6-phosphate isomerase-like	mpi	isotig21423	CUST_23298_PI428861894	CTCAGCCAATGAGAGCGTCTCCCTGCACATCACCTCCCAGTTTGGAATGACCATGTTCCG	ENSDART00000149360	NA	GO:0005975,GO:0004476
PREDICTED: membrane progestin receptor gamma-B-like isoform 1	NA	isotig25620	CUST_28146_PI428861894	CCGGCACTGATGTGTGTAGTTCTTAGTCTTCTAATCATTTTCCTCTTCAGTCTACCTCTG	NA	NA	GO:0030154,GO:0048477,GO:0004872,GO:0007275,GO:0016021,GO:0005496
PREDICTED: membrane progestin receptor gamma-B-like isoform 1	NA	isotig25620	CUST_28147_PI428861894	ACCGGCACTGATGTGTGTAGTTCTTAGTCTTCTAATCATTTTCCTCTTCAGTCTACCTCT	NA	NA	GO:0030154,GO:0048477,GO:0004872,GO:0007275,GO:0016021,GO:0005496
PREDICTED: molybdenum cofactor sulfurase-like	NA	isotig26178	CUST_28825_PI428861894	CATACCACAAGGGAAAGGTGACCTTTGGTGTTTACCTCAACCATCAATCACAGGTAAATC	NA	ENST00000261326	GO:0008265,GO:0043545
PREDICTED: multidrug resistance protein 1	abcb5	isotig17727	CUST_18618_PI428861894	TGATTGTGTTTGCTGCCATGAATATCGGAGAGTCTTCCTCTCTTGCTCCTGACTTTGCAA	ENSDART00000141616	ENST00000545634	GO:0007595,GO:0014070,GO:0016324,GO:0005524,GO:0046581,GO:0015238,GO:0000139,GO:0014045,GO:0005515,GO:0016021,GO:0005739,GO:0072089,GO:0007623,GO:0042626,GO:0033280,GO:0001666,GO:0009986,GO:0046686,GO:0006200,GO:0000086,GO:0060548,GO:0006855
PREDICTED: N-acetyltransferase 10	nat10	isotig19148	CUST_20567_PI428861894	ATTACAGAAAGCAGGGAGCCCAACCATCATCAGCATCAAAAGTGACAAGAAGAGGAAGCT	ENSDART00000076399	ENST00000257829	GO:0008152,GO:0005524,GO:0005730,GO:0008080
PREDICTED: N-acetyltransferase 10	nat10	isotig19148	CUST_20568_PI428861894	TATTACAGAAAGCAGGGAGCCCAACCATCATCAGCATCAAAAGTGACAAGAAGAGGAAGC	ENSDART00000076399	ENST00000257829	GO:0008152,GO:0005524,GO:0005730,GO:0008080
PREDICTED: NACHT, LRR and PYD domains-containing protein 3-like	si:ch73-233m11.2	isotig06291	CUST_4285_PI428861894	CAGTATAACGACATGAGTGAAGATGTTTTTGAGCTGATGGACAAATGTTCTCATATCAGA	ENSDART00000137413	NA	0
PREDICTED: NACHT, LRR and PYD domains-containing protein 4C-like	si:dkey-61p9.9	isotig28359	CUST_31374_PI428861894	ACCTTTACCGAGCCTGTCTACCCAGGGTTCAGGGTACCAGAACATTCATCTGTGTCCCTA	ENSDART00000148091	NA	0
PREDICTED: NACHT, LRR and PYD domains-containing protein 4C-like	si:dkey-61p9.9	isotig28359	CUST_31375_PI428861894	CACCTTTACCGAGCCTGTCTACCCAGGGTTCAGGGTACCAGAACATTCATCTGTGTCCCT	ENSDART00000148091	NA	0
PREDICTED: NAD kinase-like	nadka	isotig09919	CUST_8496_PI428861894	ATGTTTACACTGGAACGTGAGGAAGAAGCAGAATTACCTCAGCTCAGAAGAGGATGAGTT	ENSDART00000111254	ENST00000344463	GO:0046034,GO:0003951,GO:0016310,GO:0046872,GO:0005524,GO:0005829,GO:0019674,GO:0006767
PREDICTED: NEDD4 family-interacting protein 2-like	ndfip2	isotig04333	CUST_2440_PI428861894	ATTCGTGAACTATCTGAAAGTGCGCAACATGTCAGAAAGCATGGCTACTTCTCACAGAAC	ENSDART00000103724	ENST00000218652	GO:0005783,GO:0032585,GO:0031398,GO:0010629,GO:0051224,GO:0048471,GO:0000139,GO:0032410,GO:0043123,GO:0050699,GO:0016021,GO:0004871,GO:0005739
PREDICTED: NEDD4-binding protein 2-like 1-like	N4BP2L1	isotig25883	CUST_28504_PI428861894	GTTCCTATAATCTGAACAACTTTGGAGACTCGAAAGTAAAGAAAAGAAATGTTCCTGCAG	ENSDART00000154286	ENST00000505213	0
PREDICTED: NEDD4-binding protein 2-like 1-like	N4BP2L1	isotig25883	CUST_28505_PI428861894	TGAGTGGCTACCGGTAAAGTGTGATCCAGAGTTCCTATAATCTGAACAACTTTGGAGACT	ENSDART00000154286	ENST00000505213	0
PREDICTED: neuroblast differentiation-associated protein AHNAK	BX004880.1	isotig17611	CUST_18447_PI428861894	AATGAGCTAGTGAATTTGGGCGACAATGTTGACTCTCAGAGCCATGAATCTCACAAGGAA	ENSDART00000091376	ENST00000378024	GO:0005515
PREDICTED: neuroblast differentiation-associated protein AHNAK	BX004880.1	isotig17611	CUST_18448_PI428861894	TGCTTCAAACCCTAAAATGTATACTCCAAAGAGTTATGAAAATGAGCTAGTGAATTTGGG	ENSDART00000091376	ENST00000378024	GO:0005515
PREDICTED: neutrophil cytosol factor 2-like	noxa1	isotig25545	CUST_28066_PI428861894	AATGCAGAAACCTGGATACTACGAGCCCAAGGTAGAAGGAGCACAAGATTCTCACTACAT	ENSDART00000078469	ENST00000341349	GO:0005488
PREDICTED: neutrophil cytosol factor 2-like	noxa1	isotig25545	CUST_28067_PI428861894	ATCGACTACAGGCAGCTGGGTCTACGCTAAAAGCTCTACAGCTGGCAGGTTTTATATAAT	ENSDART00000078469	ENST00000341349	GO:0005488
PREDICTED: nicalin-1-like	ncl1	isotig19684	CUST_21259_PI428861894	AAAGCAGACAAGAGGGACCCTGAGTTTGTGTTCTATGACCAACTCAAACAGACCATGAAC	ENSDART00000081801	ENST00000587740	GO:0008233,GO:0005730,GO:0005515,GO:0006508,GO:0007275,GO:0016021,GO:0005789,GO:0009966,GO:0005886
PREDICTED: nicalin-1-like	ncl1	isotig19684	CUST_21260_PI428861894	CACTTTGGGATCCTCTACAGTGTGGTGCGTAGGATCACCCAGCCCAAGACCAAGCAGCAT	ENSDART00000081801	ENST00000587740	GO:0008233,GO:0005730,GO:0005515,GO:0006508,GO:0007275,GO:0016021,GO:0005789,GO:0009966,GO:0005886
PREDICTED: nicastrin	NA	isotig22065	CUST_24059_PI428861894	TGTTGCTTGCCTCTCTCCTGGTGACGTACTTCGTCAGCTCCAAGGCAGACGAGCTGTTCA	NA	ENST00000294785	GO:0006509,GO:0005765,GO:0005783,GO:0008233,GO:0042470,GO:0005887,GO:0005515,GO:0016485,GO:0005794,GO:0007219,GO:0005624,GO:0043085
PREDICTED: NIPA-like protein 2-like, partial	NIPAL2 (2 of 2)	isotig24872	CUST_27334_PI428861894	TGAACATATTCATGATTCTTTTAGGCTGTCTGCTGTCTTTCCTGGGTGTGTTCCTCATCG	ENSDART00000122195	ENST00000430223	GO:0016021
PREDICTED: normal mucosa of esophagus-specific gene 1 protein-like	C18H15orf48	isotig13787	CUST_13194_PI428861894	ACTTTAAACCAGCAATGGAAACCAATAGAGGCGTTAGAATTGGTGAAGAGTATGACCAAG	ENSDART00000146209	ENST00000344300	GO:0005634
PREDICTED: normal mucosa of esophagus-specific gene 1 protein-like	C18H15orf48	isotig13787	CUST_13195_PI428861894	CACTTTAAACCAGCAATGGAAACCAATAGAGGCGTTAGAATTGGTGAAGAGTATGACCAA	ENSDART00000146209	ENST00000344300	GO:0005634
PREDICTED: nuclear pore complex protein Nup214-like	nup214	isotig07761	CUST_5917_PI428861894	AACATTTGGTTCTCTAGCCAGTCAGAGTGCAGCGCCGTCATTCAGCAGCCTGGCTCAGCA	ENSDART00000035580	ENST00000451030	GO:0006406,GO:0005654,GO:0005643,GO:0055085,GO:0005487,GO:0016032,GO:0005515,GO:0005829,GO:0010827,GO:0006606,GO:0005975,GO:0016071,GO:0051726,GO:0006611
PREDICTED: nucleoporin NDC1-like	ndc1	isotig07117	CUST_5140_PI428861894	CATCTACAGGATAACCACCACTTTCAGGGAACACCTTAATGCTGTACAGCTGTCTGCAGA	ENSDART00000025120	ENST00000537333	GO:0031081,GO:0005643,GO:0031965,GO:0017056,GO:0015031,GO:0051028,GO:0051292
PREDICTED: ornithine decarboxylase-like	odc1	isotig14647	CUST_14152_PI428861894	AACAGGTGTCCCAAATCAAGTACGCATCAGCACATGGTGTGCAAATGATGACCTTTGACA	ENSDART00000017510	ENST00000405333	GO:0004586,GO:0001822,GO:0005829,GO:0009615,GO:0042462,GO:0008284,GO:0006596
PREDICTED: ornithine decarboxylase-like	odc1	isotig14647	CUST_14153_PI428861894	AAACAGGTGTCCCAAATCAAGTACGCATCAGCACATGGTGTGCAAATGATGACCTTTGAC	ENSDART00000017510	ENST00000405333	GO:0004586,GO:0001822,GO:0005829,GO:0009615,GO:0042462,GO:0008284,GO:0006596
PREDICTED: pachytene checkpoint protein 2 homolog	trip13	isotig18878	CUST_20217_PI428861894	TCCTGGAGGCCATGGACCAAGCAGTAGATAAACAGATTGAGGAGAAGAAAGATATGGTGA	ENSDART00000049099	ENST00000166345	GO:0005524,GO:0007141,GO:0042802,GO:0007286,GO:0001556,GO:0006366,GO:0007144,GO:0007130,GO:0006302,GO:0046872,GO:0007131,GO:0001673,GO:0000239,GO:0017111,GO:0003712
PREDICTED: pachytene checkpoint protein 2 homolog	trip13	isotig18878	CUST_20218_PI428861894	TCTGAGGAAACTGCCGATTTTGGCCCATGCACATTTTGTTAAGACCCCTATAGTGACTCT	ENSDART00000049099	ENST00000166345	GO:0005524,GO:0007141,GO:0042802,GO:0007286,GO:0001556,GO:0006366,GO:0007144,GO:0007130,GO:0006302,GO:0046872,GO:0007131,GO:0001673,GO:0000239,GO:0017111,GO:0003712
PREDICTED: phosphoinositide 3-kinase regulatory subunit 5-like	pik3r5	isotig20692	CUST_22448_PI428861894	AGAAAAAGATCTTCCAGAGTGTCACCAAGTGTACGGTATCTGTGTGCTACAAACCAGACA	ENSDART00000126371	ENST00000447110	GO:0046935,GO:0005942,GO:0043551,GO:0030168,GO:0046934
PREDICTED: PI-PLC X domain-containing protein 1-like	si:dkey-66a8.7	isotig04904	CUST_2911_PI428861894	GACTTCGTGAACCAGATGGAGTTTGTTTCCCTCGTCATCAAACTCAACGATAAACTTCTG	ENSDART00000153500	ENST00000381663	0
PREDICTED: PI-PLC X domain-containing protein 1-like	si:dkey-66a8.7	isotig04904	CUST_2912_PI428861894	CGACTTCGTGAACCAGATGGAGTTTGTTTCCCTCGTCATCAAACTCAACGATAAACTTCT	ENSDART00000153500	ENST00000381663	0
PREDICTED: plakophilin-3-like	pkp3a	isotig17306	CUST_17994_PI428861894	GTACAAGAAGCAACACAAAGACTATAAACAGAAAGGCTTCACACGGAACGACTTTGCAGA	ENSDART00000123211	ENST00000331563	GO:0005634,GO:0007155,GO:0005914,GO:0005488,GO:0030057
PREDICTED: pleiotropic regulator 1-like	plrg1	isotig11381	CUST_10287_PI428861894	AGCAGGCTGATCACCGCAGAGGCCGACAAGACTATTAAAGTGTACAGGGAGGACGACACA	ENSDART00000054235	ENST00000499023	GO:0008152,GO:0043066,GO:0003824
PREDICTED: poliovirus receptor-related protein 3-like	si:dkey-31e10.5	isotig19447	CUST_20975_PI428861894	ATTGCATTGACAATCATCCTCTGCGTTCCTTTTCTCTTGCTCATTTCCTATGTCATAAAG	ENSDART00000080503	ENST00000473539	0
PREDICTED: poliovirus receptor-related protein 3-like	si:dkey-31e10.5	isotig19447	CUST_20976_PI428861894	TTTGTGGACTGTCTTGTAAACAATGGGACGAAAGGACAAAAGCATGAGAGGATCCTGCTG	ENSDART00000080503	ENST00000473539	0
PREDICTED: polynucleotide 5'-hydroxyl-kinase NOL9	nol9	isotig30777	CUST_34267_PI428861894	TACAGCTTTGAGCTCGCCGGAGCTGGGAAACTTCATGTGTACAAGGGACTCACAAGGCCT	ENSDART00000111755	NA	0
PREDICTED: PRELI domain-containing protein 1, mitochondrial-like	prelid1a	isotig19810	CUST_21410_PI428861894	TGAAGGCCATGAAGGGACTGGAGTTTGCTCTGTCTAACCTGCATGGAGAGACACCCCAGC	ENSDART00000080094	ENST00000303204	GO:0005730,GO:0007275,GO:0006955,GO:0005739
PREDICTED: probable alpha-ketoglutarate-dependent hypophosphite dioxygenase-like	zgc:174917	isotig31061	CUST_34606_PI428861894	ATGCCAGTGATCCTAATACCTCGCAAAGGAGGCGTTGTGGTTTTGTAATTCGTTATGTCC	ENSDART00000109181	NA	0
PREDICTED: probable alpha-ketoglutarate-dependent hypophosphite dioxygenase-like	zgc:174917	isotig31061	CUST_34607_PI428861894	AACATGCTGTCTGTCAACCAAGAGATTCCTGAGGAGCTAGTGCAGACAGAAAAAGCTGTA	ENSDART00000109181	NA	0
PREDICTED: probable cation-transporting ATPase 13A1-like	atp13a	isotig24627	CUST_27010_PI428861894	ATTCAACGAGCAGTTTGCACTTGTAGATATTCCGACCGAGTTCAAGCTGGTAATTGCCCA	ENSDART00000058958	ENST00000357324	GO:0046872,GO:0005524,GO:0015662,GO:0034220,GO:0006200,GO:0016021,GO:0006812
PREDICTED: probable cation-transporting ATPase 13A1-like	atp13a	isotig24627	CUST_27011_PI428861894	AATTCAACGAGCAGTTTGCACTTGTAGATATTCCGACCGAGTTCAAGCTGGTAATTGCCC	ENSDART00000058958	ENST00000357324	GO:0046872,GO:0005524,GO:0015662,GO:0034220,GO:0006200,GO:0016021,GO:0006812
PREDICTED: prolyl-tRNA synthetase associated domain-containing protein 1-like	NA	isotig28879	CUST_31987_PI428861894	ATATCTAGAGAGTTTAAGTATCGAAACGACTTGTGTGGACCATCCAGCGGTGTTCACTGT	NA	NA	0
PREDICTED: prostaglandin E synthase 2-like	ptgesl	isotig19821	CUST_21422_PI428861894	GATTCTTTGCCAAGTACGTTGGAGCGTCAGCCATGTTTGTCATCGCCAAAATGCTGAAAA	ENSDART00000129882	ENST00000338961	GO:0015035,GO:0009055,GO:0005634,GO:0003677,GO:0055114,GO:0045893,GO:0045454,GO:0005794,GO:0005829,GO:0016021,GO:0005739,GO:0001516,GO:0046903,GO:0050220
PREDICTED: protection of telomeres protein 1-like	pot1	isotig27009	CUST_29769_PI428861894	AACGGTCAGACAAGAGCCTGCTACCAGATCTGCCATACACACTGCAGAAATCCTGAATCT	ENSDART00000115139	ENST00000357628	GO:0032210,GO:0003677,GO:0000784,GO:0005515,GO:0051054,GO:0051972,GO:0043085
PREDICTED: protein disulfide-isomerase A4	pdia4	isotig15984	CUST_15937_PI428861894	GGATTTAGTAAGTTTTTGGAAGAGCATGCCACACGGCTATCGCAGAAAAGAGATGAACTT	ENSDART00000018868	ENST00000286091	GO:0015035,GO:0009055,GO:0005788,GO:0042470,GO:0055114,GO:0045454,GO:0006662,GO:0009306,GO:0005515,GO:0003756
PREDICTED: protein disulfide-isomerase A4	pdia4	isotig15984	CUST_15938_PI428861894	AGGATTTAGTAAGTTTTTGGAAGAGCATGCCACACGGCTATCGCAGAAAAGAGATGAACT	ENSDART00000018868	ENST00000286091	GO:0015035,GO:0009055,GO:0005788,GO:0042470,GO:0055114,GO:0045454,GO:0006662,GO:0009306,GO:0005515,GO:0003756
PREDICTED: protein G7c-like	CU915778.1	isotig14623	CUST_14124_PI428861894	CTCACTCTCACTGCTGTTGCCTGTCTGATAATGGACTATAGCTAGCCTGTATGTGTCGCA	ENSDART00000125424	NA	0
PREDICTED: protein G7c-like	CU915778.1	isotig14623	CUST_14125_PI428861894	GCAGAGAGACTGCTAGGTCTGTCGTCTGCTCTCACTCTCACTGCTGTTGCCTGTCTGATA	ENSDART00000125424	NA	0
PREDICTED: protein phosphatase 1 regulatory subunit 14B-like	ppp1r14ba	isotig12671	CUST_11865_PI428861894	AAAGAGGACTTTATCAACGGGCTGCTTTATAGAATGAAGGGCCTTCGGAAAATGTCAGGC	ENSDART00000144342	ENST00000347262	GO:0042325,GO:0005737
PREDICTED: protein phosphatase 1 regulatory subunit 3C-B-like	ppp1r3cb	isotig27764	CUST_30622_PI428861894	TATTGGTTCGACGCCACTCTGGGATGACTACAGGGGGCAGAACTACCGACTTGTGGTGGA	ENSDART00000013360	ENST00000519699	GO:0005977,GO:0005515,GO:0004722
PREDICTED: protein phosphatase 1 regulatory subunit 3C-B-like	ppp1r3cb	isotig27764	CUST_30623_PI428861894	AACCGGTATTGGTTCGACGCCACTCTGGGATGACTACAGGGGGCAGAACTACCGACTTGT	ENSDART00000013360	ENST00000519699	GO:0005977,GO:0005515,GO:0004722
PREDICTED: protein RCC2 homolog	rcc2	isotig16344	CUST_16522_PI428861894	ATTATAATTGCTGCAGATGAGAGTACCATCAGCTGGGGTCCATCTCCAACTTTTGGCGAA	ENSDART00000010647	ENST00000375433	GO:0005874,GO:0005730,GO:0051301,GO:0005829,GO:0005819,GO:0000775,GO:0000236
PREDICTED: protein transport protein Sec31A-like	sec31a	isotig21444	CUST_23314_PI428861894	ACTTCAGTGAGACCTCGGCCTTCATGCCTGTTCTGAAGGTGGTGCTCACACAAGCCAACC	ENSDART00000108587	ENST00000311785	GO:0043687,GO:0018279,GO:0048208,GO:0048471,GO:0002474,GO:0005768,GO:0051592,GO:0005829,GO:0030127,GO:0005789,GO:0048306,GO:0015031
PREDICTED: protein zwilch homolog	zwilch	isotig17277	CUST_17953_PI428861894	CAAACTTCAGATCAAACCCGCACTGATTAGCCAGTTTTACCATAAAGAGCAATCGGTGTC	ENSDART00000079695	ENST00000565627	GO:0007093,GO:0005515,GO:0005829,GO:0000776,GO:0000236
PREDICTED: protein zwilch homolog	zwilch	isotig17277	CUST_17954_PI428861894	CAGTACTACTAAACATTTCCCTATGACGAGAGCCACGAGTTCAAACTTCAGATCAAACCC	ENSDART00000079695	ENST00000565627	GO:0007093,GO:0005515,GO:0005829,GO:0000776,GO:0000236
PREDICTED: protein-glutamine gamma-glutamyltransferase 5-like	tgm8	isotig23578	CUST_25805_PI428861894	TACGGACCAGAAGAACCCAAAGAACGTTTACCTGACGGAGATGAAGATCATACCGAAAGA	ENSDART00000155009	ENST00000381458	GO:0000287,GO:0043163,GO:0006184,GO:0019003,GO:0030216,GO:0051262,GO:0005737,GO:0003924,GO:0018149,GO:0031234,GO:0005509,GO:0005525,GO:0003810
PREDICTED: putative ATP-dependent RNA helicase DHX57, partial	dhx57	isotig13439	CUST_12777_PI428861894	AGCTGCACAAGGGCGAGTTCGTCATCTCGCTGGACGACGGCTGGATACGATTTGCCGCTG	ENSDART00000080351	ENST00000452978	GO:0005524,GO:0008270,GO:0006200,GO:0003676,GO:0008026
PREDICTED: putative pre-mRNA-splicing factor ATP-dependent RNA helicase DHX15-like	dhx15	isotig10318	CUST_8983_PI428861894	TTTCAAACAAAACCATGAGTCTAACCAGTGGTGCTACGACAACTTTGTCAACTACCGGTC	ENSDART00000081245	ENST00000336812	GO:0006397,GO:0005524,GO:0003724,GO:0005689,GO:0008380,GO:0003676,GO:0008026
PREDICTED: putative rRNA methyltransferase 3-like	ftsj	isotig18564	CUST_19824_PI428861894	AACACCGTGGACATCTCAGAGAACGAGAAAATGTCTCAGCTCAAGACTATCTACAAGAAG	ENSDART00000110585	ENST00000427159	GO:0005730,GO:0008168,GO:0001510,GO:0006364,GO:0003676
PREDICTED: putative rRNA methyltransferase 3-like	ftsj	isotig24136	CUST_26447_PI428861894	GGATAAAATCGACAACAAGTTCTTCGACCCCAAACACGCGTTCAAAGAAGTGGAGGTTCA	ENSDART00000110585	ENST00000427159	GO:0005730,GO:0008168,GO:0001510,GO:0006364,GO:0003676
PREDICTED: rab GTPase-activating protein 1-like	RABGAP1L	isotig14462	CUST_13955_PI428861894	TCACCAGTGACCTCCAGGCATCTTAGAAAAACTGGTTCAATAAGACTCTCACTACCCTGA	ENSDART00000088460	ENST00000392064	GO:0005097,GO:0005634,GO:0035855,GO:0032851,GO:0032880,GO:0005794,GO:0017137,GO:0005769
PREDICTED: rho guanine nucleotide exchange factor 40-like	NA	isotig25550	CUST_28074_PI428861894	ATTTCCAAGGAGCTGACTTCCTGCAAGGTTCAGAATACAGTCATTGGAAAGTCCACTGAG	NA	NA	0
PREDICTED: rho guanine nucleotide exchange factor 40-like	NA	isotig25550	CUST_28075_PI428861894	CATTTCCAAGGAGCTGACTTCCTGCAAGGTTCAGAATACAGTCATTGGAAAGTCCACTGA	NA	NA	0
PREDICTED: ribonuclease ZC3H12A-like	zc3h12a	isotig17412	CUST_18149_PI428861894	ACGGACCCCCAGAAGTTGGCTGCAGAGATCCTTAACTTCAGGTCTCAGAGACGTGCCTTC	ENSDART00000061720	NA	GO:0005634
PREDICTED: ribonuclease ZC3H12A-like	zc3h12a	isotig17412	CUST_18150_PI428861894	GACGGACCCCCAGAAGTTGGCTGCAGAGATCCTTAACTTCAGGTCTCAGAGACGTGCCTT	ENSDART00000061720	NA	GO:0005634
PREDICTED: ribosome-binding protein 1-like	rrbp1a	isotig30173	CUST_33589_PI428861894	ACTACAGGGATGCTTCGACGGCAAGGGAGAGAGTTTGGAACTGAAAGAAGGAACATCTGT	ENSDART00000017523	NA	0
PREDICTED: RING finger protein 170-like	rnf170	isotig16755	CUST_17179_PI428861894	TTCATGGACGACTTCTTTGTCATCCTCCTGCTCTTTATCTACATCTCGATCATGTACCGG	ENSDART00000125956	ENST00000534961	GO:0009790,GO:0008270,GO:0016021
PREDICTED: RING finger protein 170-like	rnf170	isotig16755	CUST_17180_PI428861894	GGCTTCATGGACGACTTCTTTGTCATCCTCCTGCTCTTTATCTACATCTCGATCATGTAC	ENSDART00000125956	ENST00000534961	GO:0009790,GO:0008270,GO:0016021
PREDICTED: sacsin-like	sacs	isotig22573	CUST_24645_PI428861894	GAGGAGACAGACCTGCCCATTACAGAACAGCAGCTCATACACAATGGCAAAGTGGTGAGA	ENSDART00000149153	NA	0
PREDICTED: sarcoplasmic/endoplasmic reticulum calcium ATPase 2-like isoform 2	atp2a2a	isotig31510	CUST_35097_PI428861894	TATACCCCTGGTCCTGTGGATCTACAGCACCGACACTAACATGGCCGACATGTTCTGGTC	ENSDART00000146241	ENST00000539276	GO:0070588,GO:0031775,GO:0005524,GO:0030168,GO:0006754,GO:0006937,GO:0031095,GO:0045822,GO:0005887,GO:0006984,GO:0033017,GO:0006874,GO:0048155,GO:0042493,GO:0005792,GO:0005388,GO:0043434,GO:0070296,GO:0002026,GO:0007155,GO:0008544,GO:0008022,GO:0005509,GO:0043234,GO:0006200
PREDICTED: sec1 family domain-containing protein 2	scfd2	isotig31850	CUST_35446_PI428861894	ACCTTCTGACATCACAGAACTGCTCTTCACCACCCAGAGACTGGTGCCTCACATCGGAGT	ENSDART00000131132	ENST00000401642	GO:0006904,GO:0015031
PREDICTED: seipin-like	bscl2	isotig08611	CUST_6833_PI428861894	AACATTGCAGAAATCTCAGCGGATCCTCAGACCTATGAAGAACCACAGATTGAATCCAGT	ENSDART00000125249	ENST00000405837	GO:0030176
PREDICTED: seipin-like	bscl2	isotig08611	CUST_6834_PI428861894	TAACATTGCAGAAATCTCAGCGGATCCTCAGACCTATGAAGAACCACAGATTGAATCCAG	ENSDART00000125249	ENST00000405837	GO:0030176
PREDICTED: semaphorin-7A-like, partial	sema7a	isotig05910	CUST_3918_PI428861894	AACCCATGGGGATGCTACTATTTGCAAGACCCCTCAAAAAGAACTTTTATACAAAGTTCA	ENSDART00000127274	ENST00000542748	GO:0007399,GO:0050794,GO:0016020,GO:0030154,GO:0048518,GO:0048583
PREDICTED: serine protease HTRA1-like	htra4	isotig18512	CUST_19745_PI428861894	GTCATGGTACGGCGTGCTAATGAAGACGTCATGCTGACTGTTGTCCCTAAAGATATTGAT	ENSDART00000050542	ENST00000368984	GO:0031012,GO:0030514,GO:0005615,GO:0030512,GO:0019838,GO:0008236
PREDICTED: serine/threonine-protein kinase PLK2	NA	isotig26984	CUST_29742_PI428861894	ACGACTGCATGTAGTTAGCTCTGGCCCACTCCACCACCTTCAAACTGAGCGCCATGCTTG	NA	NA	GO:0043123,GO:0000278,GO:0004674,GO:0005524,GO:0006468,GO:0004871
PREDICTED: serine/threonine-protein phosphatase 5 isoform 2	ppp5c	isotig18737	CUST_20043_PI428861894	AAACAAAGGAGCCTACATTCATCTCAGGGGATCCGACCTAAAGCCAGAATTTCACCAGTT	ENSDART00000102096	ENST00000391919	GO:0051291,GO:0005634,GO:0042802,GO:0043278,GO:0004722,GO:0043025,GO:0043005,GO:0043123,GO:0046872,GO:0005794,GO:0005829,GO:0006470,GO:0004871
PREDICTED: seryl-tRNA synthetase, cytoplasmic-like	sars	isotig10387	CUST_9073_PI428861894	TCTATGCGTCTCCTCATGATAACAAGTCGTGGGAGATGTTTGATGAGATGATTGGCACAG	ENSDART00000003296	ENST00000234677	GO:0005524,GO:0004828,GO:0001569,GO:0005739,GO:0006434
PREDICTED: similar to ATPase, histidine kinase-, DNA gyrase B-, and HSP90-like domain containing protein, partial	NA	isotig17854	CUST_18814_PI428861894	CCAGCGCATCTTCAGAGATGATGAGGTAGTAAATATCATAAGAAAGAAAACTGAACATTT	NA	NA	0
PREDICTED: sodium channel modifier 1-like	scnm1	isotig06100	CUST_4089_PI428861894	TAGAGCAACCCTCAATTAATGCAGCCTACAGCACACCAACAGTTAATCAGGGATTGTGTC	ENSDART00000004284	ENST00000368905	GO:0006396,GO:0046872,GO:0005622
PREDICTED: sodium/potassium-transporting ATPase subunit gamma-like	NA	isotig07927	CUST_6086_PI428861894	ATTGCTATCCTTTTCAGTAAGAAGCTGAACTGTGGGGCAAATCGGAAAGCAAAGCCTGTG	NA	ENST00000292079	GO:0016323,GO:0001558,GO:0005792,GO:0006813,GO:0034220,GO:0042127,GO:0005391,GO:0005890,GO:0005515,GO:0006814
PREDICTED: succinate dehydrogenase	sdhdb	isotig16916	CUST_17425_PI428861894	TGCTACTTCAACTACAACGACGTGGGCATCTGCAAAGCTATAGCTCTGCTGTGGAGCAAA	ENSDART00000039865	ENST00000375549	GO:0006810,GO:0020037,GO:0048039,GO:0006099,GO:0022900,GO:0005749,GO:0000104,GO:0016021
PREDICTED: SWI/SNF-related matrix-associated actin-dependent regulator of chromatin subfamily A-like protein 1-like	smarcal1	isotig22968	CUST_25116_PI428861894	AGCAAGTAGGCCTTTCAGAATCAAACCTTTCGGAAAACGCACTCAATGCCAGCTTCCATT	ENSDART00000122786	ENST00000392128	GO:0005634,GO:0003677,GO:0005524,GO:0001525,GO:0051216,GO:0006259,GO:0010172,GO:0006357,GO:0022402,GO:0048589,GO:0006200,GO:0008094,GO:0003678,GO:0030097,GO:0016568
PREDICTED: tetratricopeptide repeat protein 38-like	ttc38	isotig20114	CUST_21777_PI428861894	AAACTAGCCAGGTGTTTACTGGTGGAGCGTGACGCAGCCAGACCTAACTCCCCACTCACT	ENSDART00000061838	ENST00000445282	GO:0005488
PREDICTED: thioesterase superfamily member 4-like	THEM4	isotig03634	CUST_1860_PI428861894	TAGCTATAACCGCTCCCTCAAGTTTGCAACTGGGTGCCTCAGGTTGACGAGGGTGTGTTA	ENSDART00000149408	ENST00000368814	GO:0044424
PREDICTED: transitional endoplasmic reticulum ATPase-like	vcp	isotig31410	CUST_34990_PI428861894	AGATCTGCCAGAGAGCCTGCAAGCTGGCCATCAGAGAGAGCATCGAGAACGAGATCAGGA	ENSDART00000023779	ENST00000358901	GO:0005783,GO:0030970,GO:0005524,GO:0000502,GO:0031593,GO:0019903,GO:0016567,GO:0051260,GO:0005102,GO:0032436,GO:0006302,GO:0005730,GO:0005829,GO:0030968,GO:0016887,GO:0005792,GO:0042802,GO:0030433,GO:0008289,GO:0019904,GO:0031334,GO:0070842,GO:0006200,GO:0006919,GO:0006888,GO:0007049,GO:0042981,GO:0032403
PREDICTED: transitional endoplasmic reticulum ATPase-like	vcp	isotig31410	CUST_34991_PI428861894	TGAGATCTGCCAGAGAGCCTGCAAGCTGGCCATCAGAGAGAGCATCGAGAACGAGATCAG	ENSDART00000023779	ENST00000358901	GO:0005783,GO:0030970,GO:0005524,GO:0000502,GO:0031593,GO:0019903,GO:0016567,GO:0051260,GO:0005102,GO:0032436,GO:0006302,GO:0005730,GO:0005829,GO:0030968,GO:0016887,GO:0005792,GO:0042802,GO:0030433,GO:0008289,GO:0019904,GO:0031334,GO:0070842,GO:0006200,GO:0006919,GO:0006888,GO:0007049,GO:0042981,GO:0032403
PREDICTED: tRNA (adenine-N(1)-)-methyltransferase non-catalytic subunit TRM6-like	trmt6	isotig16999	CUST_17539_PI428861894	TTTACTCCCAGTTCAAAGAGCCTCTGATTGATTGCTACACGAAGGACAAAGAACAAGGCG	ENSDART00000062092	ENST00000203001	GO:0006413
PREDICTED: tRNA (adenine-N(1)-)-methyltransferase non-catalytic subunit TRM6-like	trmt6	isotig16999	CUST_17540_PI428861894	GTTTACTCCCAGTTCAAAGAGCCTCTGATTGATTGCTACACGAAGGACAAAGAACAAGGC	ENSDART00000062092	ENST00000203001	GO:0006413
PREDICTED: tRNA (guanine-N(1)-)-methyltransferase-like	trmt5	isotig32178	CUST_35780_PI428861894	CTCGAAGGAAGGTGCTCCGTGCATCTGGTGAGGAACGTAGCGCCCAATAAGGAGATGATG	ENSDART00000085989	ENST00000261249	GO:0008168,GO:0032259
PREDICTED: tRNA (guanine-N(1)-)-methyltransferase-like	trmt5	isotig32178	CUST_35781_PI428861894	CCTCGAAGGAAGGTGCTCCGTGCATCTGGTGAGGAACGTAGCGCCCAATAAGGAGATGAT	ENSDART00000085989	ENST00000261249	GO:0008168,GO:0032259
PREDICTED: TSC22 domain family protein 1-like	tsc22d1	isotig07800	CUST_5955_PI428861894	TTTTTGTCTTCTTTACTGGGAACAGAGAGTTCGCCAGTCCTTCTCGACAATAGTTCGTCG	ENSDART00000143165	ENST00000261489	GO:0005634,GO:0007589,GO:0006970,GO:0006916,GO:0005737,GO:0000122,GO:0051577,GO:0043065,GO:0003700,GO:0048642,GO:0008284
PREDICTED: TSC22 domain family protein 1-like	tsc22d1	isotig07800	CUST_5956_PI428861894	GTTTTTGTCTTCTTTACTGGGAACAGAGAGTTCGCCAGTCCTTCTCGACAATAGTTCGTC	ENSDART00000143165	ENST00000261489	GO:0005634,GO:0007589,GO:0006970,GO:0006916,GO:0005737,GO:0000122,GO:0051577,GO:0043065,GO:0003700,GO:0048642,GO:0008284
PREDICTED: tyrosinase-like	NA	isotig14176	CUST_13638_PI428861894	GTTCCTCCTCCCTGAGAGACAACCCCTCATCATCAGCTCTGACTCAGAGAGTTATACCTA	NA	NA	GO:0006585,GO:0016491
PREDICTED: tyrosine-protein kinase JAK2-like	jak2b	isotig19848	CUST_21462_PI428861894	AGACTTGCCACAAGATAAGGAGTATTACATGGTCAAGGAACCTGGAGAGAGCCCCATATT	ENSDART00000016019	ENST00000544510	GO:0016020,GO:0007243,GO:0005856,GO:0005524,GO:0004715,GO:0006468
PREDICTED: tyrosine-protein kinase Src42A-like	si:ch73-340m8.2	isotig20673	CUST_22426_PI428861894	GAGAAGGTTTCCAAAGATACAAAGGTTCCTCTTAAGTGGATGGCTCCTGAGATCTTCAGA	ENSDART00000058894	ENST00000399173	GO:0005128,GO:0042541,GO:0030168,GO:0004716,GO:0031295,GO:0042531,GO:0051272,GO:0005829,GO:0017124,GO:0006974,GO:0005886,GO:0008285,GO:0050853,GO:0005634,GO:0014015,GO:0050900,GO:0010976,GO:0032940,GO:0030218,GO:0046777,GO:0070304,GO:0071300,GO:0044325,GO:0045121,GO:0005794,GO:0009725,GO:0031966,GO:0019899,GO:0032403,GO:0008284
PREDICTED: tyrosine-protein kinase Src42A-like	si:ch73-340m8.2	isotig28873	CUST_31976_PI428861894	ATACTTCTTGTCAGTGAAAAGTGGAACGGTGGCCAGACACTACAAAATCCAGGAAGGAGA	ENSDART00000058894	NA	GO:0016772
PREDICTED: tyrosine-protein kinase Src42A-like	si:ch73-340m8.2	isotig28873	CUST_31977_PI428861894	AATACTTCTTGTCAGTGAAAAGTGGAACGGTGGCCAGACACTACAAAATCCAGGAAGGAG	ENSDART00000058894	NA	GO:0016772
PREDICTED: ubiquitin carboxyl-terminal hydrolase 14-like	usp14	isotig02584	CUST_1093_PI428861894	ATGAATGGGTGAAGTTTGACGATGACAAGGTGAGTGTGGTCTCTCCAGAAGACATACTGA	ENSDART00000032540	ENST00000261601	GO:0004843,GO:0019717,GO:0010951,GO:0000502,GO:0008193,GO:0016023,GO:0004221,GO:0005625,GO:0061136,GO:0009986,GO:0006511,GO:0004197,GO:0070628,GO:0007268,GO:0050920,GO:0004866,GO:0005886
PREDICTED: ubiquitin carboxyl-terminal hydrolase 14-like	usp14	isotig02584	CUST_1094_PI428861894	AGATGAATGGGTGAAGTTTGACGATGACAAGGTGAGTGTGGTCTCTCCAGAAGACATACT	ENSDART00000032540	ENST00000261601	GO:0004843,GO:0019717,GO:0010951,GO:0000502,GO:0008193,GO:0016023,GO:0004221,GO:0005625,GO:0061136,GO:0009986,GO:0006511,GO:0004197,GO:0070628,GO:0007268,GO:0050920,GO:0004866,GO:0005886
PREDICTED: UDP-GlcNAc:betaGal beta-1,3-N-acetylglucosaminyltransferase 2	b3gnt2l	isotig09853	CUST_8409_PI428861894	AAGACTTTTGACATTCAGGAGCACGATAGGGAGAATCTGTGTATCCACAAGGACCTGCTT	ENSDART00000098528	ENST00000405767	GO:0016020,GO:0016757,GO:0009987
PREDICTED: uncharacterized protein C7orf26 homolog	C1H7orf26	isotig11564	CUST_10513_PI428861894	AGATGTTGGAGCCCTCTTCTCCGCCCTTCACTTGAGTGTTCTACAGGTGCTGCTGCTCCT	ENSDART00000138630	ENST00000344417	0
PREDICTED: UPF0124 protein C13orf31-like	lacc1	isotig17989	CUST_19025_PI428861894	GACAAACCTCATATCAACATACGATTGGCTACCAGATTACTCCTCCAGAAAGGCGGAGTT	ENSDART00000114860	ENST00000441843	0
PREDICTED: UPF0670 protein C8orf55 homolog	THEM6 (2 of 2)	isotig32538	CUST_36131_PI428861894	GGAGCAGAGAATTGTGTCCAGCAAAGACAACCGAGTCTCGGCGGTCATGCTCTGCAAACA	ENSDART00000083520	ENST00000575946	0
PREDICTED: UPF0760 protein C2orf29 homolog	cnot11	isotig16782	CUST_17220_PI428861894	TGTACATCTCCAACTGCATCTCCACCTGTGAACAGATAAAGGACAAGTACATGCAGAACC	ENSDART00000099276	ENST00000289382	0
PREDICTED: V-type proton ATPase 21 kDa proteolipid subunit-like	atp6v0b	isotig09433	CUST_7869_PI428861894	CATCGTCGAAATCTTTGGCAGCGCAATTGGGCTGTTTGGAGTGATTGTAGCCATTTTACA	ENSDART00000147439	ENST00000532642	GO:0010008,GO:0060041,GO:0006879,GO:0033179,GO:0008286,GO:0005774,GO:0015991,GO:0048066,GO:0016021,GO:0033572,GO:0015078
PREDICTED: V-type proton ATPase 21 kDa proteolipid subunit-like	atp6v0b	isotig09433	CUST_7870_PI428861894	TCATCGTCGAAATCTTTGGCAGCGCAATTGGGCTGTTTGGAGTGATTGTAGCCATTTTAC	ENSDART00000147439	ENST00000532642	GO:0010008,GO:0060041,GO:0006879,GO:0033179,GO:0008286,GO:0005774,GO:0015991,GO:0048066,GO:0016021,GO:0033572,GO:0015078
PREDICTED: vacuole membrane protein 1 isoform 2	vmp1	isotig19141	CUST_20553_PI428861894	ATTCAGAAACTGTTTGTGATCATAACCTTCAGCAAGCACATAGTGGAGCAGATGGTGGCG	ENSDART00000018461	ENST00000545362	GO:0005774,GO:0005783,GO:0007155,GO:0006914,GO:0016021,GO:0033116,GO:0005886
PREDICTED: vacuole membrane protein 1-like	vmp1	isotig20236	CUST_21925_PI428861894	ATGGCACAGAGCCATGCCAAGAGGCTGCAGCAGCAAAAGTACTCTGAGGAGAAAACCAAG	ENSDART00000018461	ENST00000539763	GO:0005774,GO:0005783,GO:0007155,GO:0006914,GO:0016021,GO:0033116,GO:0005886
PREDICTED: vacuole membrane protein 1-like	vmp1	isotig20236	CUST_21926_PI428861894	CATGGCACAGAGCCATGCCAAGAGGCTGCAGCAGCAAAAGTACTCTGAGGAGAAAACCAA	ENSDART00000018461	ENST00000539763	GO:0005774,GO:0005783,GO:0007155,GO:0006914,GO:0016021,GO:0033116,GO:0005886
PREDICTED: WD repeat-containing protein 13-like	wdr13	isotig19827	CUST_21432_PI428861894	GTGCTAGATGTCAGCTTCAACTGTGATGAGAGTCTACTGGCCTCCGCTGACTCCACAGGC	ENSDART00000033294	ENST00000599106	GO:0005730,GO:0005737
PREDICTED: WD repeat-containing protein 46	wdr46	isotig15535	CUST_15157_PI428861894	AGAAACTGAAAGTGTATGACCTCAGTACATTTAAGCCACTCCAGTCCTACTTCCTGCCTG	ENSDART00000143009	ENST00000457382	0
PREDICTED: WD repeat-containing protein 46	wdr46	isotig15535	CUST_15158_PI428861894	AAGAAACTGAAAGTGTATGACCTCAGTACATTTAAGCCACTCCAGTCCTACTTCCTGCCT	ENSDART00000143009	ENST00000457382	0
PREDICTED: wu:fb37g07	cdca7a	isotig15302	CUST_14890_PI428861894	CAGTACAACGGCAAAAGCAATGTCCACCAGTACCTGGAAAGTATTCAGAGGGATCTGAAG	ENSDART00000140695	ENST00000373934	GO:0005730,GO:0051301,GO:0006355,GO:0005737,GO:0008284
PREDICTED: wu:fb37g07	cdca7a	isotig15302	CUST_14891_PI428861894	CCAGTACAACGGCAAAAGCAATGTCCACCAGTACCTGGAAAGTATTCAGAGGGATCTGAA	ENSDART00000140695	ENST00000373934	GO:0005730,GO:0051301,GO:0006355,GO:0005737,GO:0008284
PREDICTED: zinc finger E-box-binding homeobox 2-like	zeb2a	isotig09690	CUST_8204_PI428861894	CGGAAGAAGATAAAGAAGACAGAAAGTGGCAAGCGCCCGCACCAGTGCCAGATCTGTAAG	ENSDART00000130059	ENST00000539609	GO:0060028,GO:0005634,GO:0009953,GO:0003677,GO:0001755,GO:0021766,GO:0006351,GO:0043507,GO:0060030,GO:0030177,GO:0021846,GO:0046872,GO:0014029,GO:0001756,GO:0001843
PREDICTED: zinc finger protein 665, partial	BX469910.2	isotig28438	CUST_31462_PI428861894	AAACCCTACAGTTGTGACCTCTGTGGTAAAACCATTAGCCGTGCTAGCAGTTACACAGAT	ENSDART00000146157	ENST00000291182	0
prion protein precursor	prnprs3	isotig18146	CUST_19245_PI428861894	ACCTATGTCAGCTTTATGGACACCTGCATGAAAAGGACGGACCATTTTCAGAAACAGGAC	ENSDART00000154348	NA	GO:2000047,GO:0016338,GO:0009986,GO:0055113,GO:0007156,GO:0005886
prion protein precursor	prnprs3	isotig18146	CUST_19246_PI428861894	GACCTATGTCAGCTTTATGGACACCTGCATGAAAAGGACGGACCATTTTCAGAAACAGGA	ENSDART00000154348	NA	GO:2000047,GO:0016338,GO:0009986,GO:0055113,GO:0007156,GO:0005886
Probable phosphatase phospho2	phospho2	isotig07791	CUST_5950_PI428861894	GGCCAGCGGTACAGAGATCCTCGTGGAACTGAAAACTTGCATTGAGAAGTCTACAGAGGG	ENSDART00000099824	ENST00000359744	GO:0016311,GO:0016791
Probable protein COQ10, mitochondrial precursor	COQ10A (2 of 2)	isotig22888	CUST_25007_PI428861894	TCAGCTTGCAAACGTTTTCTTTGACGAGGTGGTCAAGCAGATGGTGAATGCCTTTGAGAA	ENSDART00000103243	ENST00000546544	GO:0005743
Probable protein COQ10, mitochondrial precursor	COQ10A (2 of 2)	isotig22888	CUST_25008_PI428861894	TTCTATGTGTCCTTTGAGTTCAAATCCCTGCTGCACTCTCAGCTTGCAAACGTTTTCTTT	ENSDART00000103243	ENST00000546544	GO:0005743
Proline-rich protein BCA3	AKIP1	isotig01565	CUST_541_PI428861894	TTGGAATCCATAGCAGAATTCATGACACAGACTACACACCAATGCAACATGGTCCAGCTG	ENSDART00000100126	NA	0
Proline-rich protein BCA3	AKIP1	isotig01565	CUST_542_PI428861894	ATTGGAATCCATAGCAGAATTCATGACACAGACTACACACCAATGCAACATGGTCCAGCT	ENSDART00000100126	NA	0
prominin-3 precursor	prom2	isotig15908	CUST_15813_PI428861894	AGTACTACAGGAAGATGGACCAAGGTGACAATTTTGAGAACGACATAGCCATGAACCACA	ENSDART00000101633	ENST00000317620	0
prominin-3 precursor	prom2	isotig15908	CUST_15814_PI428861894	TTCTTCATCCCCAGCATCATTTTCTCCATCAAACTGGCCAAGTACTACAGGAAGATGGAC	ENSDART00000101633	ENST00000317620	0
Proteasome subunit alpha type-4	psma4	isotig26120	CUST_28763_PI428861894	TTAAAGTGCTGAACAAGACCATGGACGTCAGCAAGCTCTCAGCAGAGAAAGTGGAAATAG	ENSDART00000067512	ENST00000560737	GO:0019773,GO:0006521,GO:0002474,GO:0051437,GO:0005829,GO:0000216,GO:0000209,GO:0005654,GO:0004298,GO:0042802,GO:0016032,GO:0000084,GO:0051436,GO:0031145,GO:0044419,GO:0016071,GO:0006977,GO:0042981
proteasome subunit p58	NA	isotig10550	CUST_9258_PI428861894	AACAAGACTGTCAAGGCGATGAGGTTGCCGGCCAAGGCCAACTACAAGGACCTGGAGACA	NA	NA	0
proteasome subunit p58	NA	isotig10550	CUST_9259_PI428861894	ACAACAAGACTGTCAAGGCGATGAGGTTGCCGGCCAAGGCCAACTACAAGGACCTGGAGA	NA	NA	0
protein disulfide isomerase A6	NA	isotig33421	CUST_36773_PI428861894	GAGGGTAAAGACGGAGAGCTTCCTGTGGAGGATGACTATGACCTCAGCGACGACCTAGAT	NA	NA	0
protein disulfide isomerase A6	NA	isotig33421	CUST_36774_PI428861894	GGAGGGTAAAGACGGAGAGCTTCCTGTGGAGGATGACTATGACCTCAGCGACGACCTAGA	NA	NA	0
Protein kinase C, delta	prkcdb	isotig16804	CUST_17258_PI428861894	AAAGTGAAATCACCCAATGACTGCAGCAACTTTGACCGAGAGTTCCTGAATGAGAAACCC	ENSDART00000103943	ENST00000608438	GO:0046872,GO:0005524,GO:0006468,GO:0005622,GO:0004697,GO:0035556
Proteinase-activated receptor 2 precursor	f2rl1.2	isotig19867	CUST_21491_PI428861894	ACTCCATGAAGTACTCCAAGTAGAGCAAGGCCTACTTGTCCGTCTCGGGGACCACGCAGA	ENSDART00000114982	ENST00000296677	GO:0006508,GO:0007596,GO:0008233,GO:0015057,GO:0016021,GO:0070493
Proteinase-activated receptor 2 precursor	f2rl1.2	isotig19867	CUST_21492_PI428861894	AACTCCATGAAGTACTCCAAGTAGAGCAAGGCCTACTTGTCCGTCTCGGGGACCACGCAG	ENSDART00000114982	ENST00000296677	GO:0006508,GO:0007596,GO:0008233,GO:0015057,GO:0016021,GO:0070493
putative ferric-chelate reductase 1 precursor	FRRS1 (2 of 5)	isotig16971	CUST_17499_PI428861894	CTACTCCTGTTTTTCCTTGGAAACATTGTCTTTTTGGTGGCGCTACTTGTGGGAATTGGC	ENSDART00000087724	ENST00000414213	GO:0016491
putative ferric-chelate reductase 1 precursor	FRRS1 (2 of 5)	isotig16971	CUST_17500_PI428861894	TGCAACAGAACAGAAGGTGAAGATGTGGATTCTAAATCGACAAGCATGAAAGGGCTGTTA	ENSDART00000087724	ENST00000414213	GO:0016491
putative interleukin-8	NA	isotig26018	CUST_28650_PI428861894	ATCCAGACAGAGAGCAAGCCAATTGGTCGACACATACAGAAGATTCAGATCATTCCTGCA	NA	ENST00000508487	GO:0005125
putative interleukin-8	NA	isotig26018	CUST_28651_PI428861894	TGCATCCAGACAGAGAGCAAGCCAATTGGTCGACACATACAGAAGATTCAGATCATTCCT	NA	ENST00000508487	GO:0005125
radical S-adenosyl methionine domain-containing protein 2 precursor	rsad2	isotig19474	CUST_21009_PI428861894	AAGATGTTCCTCAAGAGAGGAGGAAAATATGTGTGGAGCAAAGCTGACATGAAGTTAGAG	ENSDART00000019617	ENST00000382040	GO:0005783,GO:0046872,GO:0008152,GO:0003824,GO:0009615,GO:0051536
ranBP-type and C3HC4-type zinc finger-containing protein 1	shrprbck1r	isotig22611	CUST_24686_PI428861894	TGGAGGCTGTCGCTGCAATGTGAACAAGCAAAGATGCCACCCGAAGTGCCAAAACTGTCA	ENSDART00000083719	ENST00000356286	GO:0003690,GO:0043065,GO:0008270,GO:0071600,GO:0097024,GO:0032088,GO:0071797,GO:0050852,GO:0051092,GO:0042346,GO:0004842,GO:0043123,GO:0048701,GO:0043130,GO:0072568,GO:0043161,GO:0045944,GO:0097039
Ras-related protein Rab-11A	rab11al	isotig15875	CUST_15755_PI428861894	TTCTAATGTGGAACTGGCTTTTCAGACCATCCTCACAGCCATCTACAACATTGTGTCCCA	ENSDART00000008920	ENST00000261890	GO:0016192,GO:0055038,GO:0007264,GO:0031175,GO:0005739,GO:0070121,GO:0005886,GO:0001525,GO:0072659,GO:0006184,GO:0000910,GO:0005802,GO:0003924,GO:0051223,GO:0032402,GO:0032154,GO:0030133,GO:0043234,GO:0019905,GO:0005525,GO:0048169,GO:0007049,GO:0048227
Ras-related protein Rab-11A	rab11al	isotig15875	CUST_15756_PI428861894	TCTTCTAATGTGGAACTGGCTTTTCAGACCATCCTCACAGCCATCTACAACATTGTGTCC	ENSDART00000008920	ENST00000261890	GO:0016192,GO:0055038,GO:0007264,GO:0031175,GO:0005739,GO:0070121,GO:0005886,GO:0001525,GO:0072659,GO:0006184,GO:0000910,GO:0005802,GO:0003924,GO:0051223,GO:0032402,GO:0032154,GO:0030133,GO:0043234,GO:0019905,GO:0005525,GO:0048169,GO:0007049,GO:0048227
Ras-related protein Rab-7	zgc:100918	isotig26249	CUST_28905_PI428861894	TGAATAAGAAGTTCAGCAACCAGTATAAGGCCACAATTGGAGCAGACTTCCTCACCAAAG	ENSDART00000123608	ENST00000265062	GO:0045335,GO:0016787,GO:0005770,GO:0007264,GO:0042470,GO:0005764,GO:0005525,GO:0015031
receptor expression-enhancing protein 3	reep3b	isotig16513	CUST_16803_PI428861894	CGATATGGATCTCTGAAGATCAAGGGCAAGAAGAGGCCTTTGTTGAGCTCTGTAAACTAC	ENSDART00000021628	ENST00000373758	GO:0004872,GO:0016021
Receptor-transporting protein 3	NA	isotig23934	CUST_26212_PI428861894	AAGATTAGATTGAAGTGCTACCATGAGACCCCAAAAGAAGTTGACACGCCTTTCAGGATG	NA	ENST00000296142	0
regucalcin	rgn	isotig11947	CUST_10977_PI428861894	AACCTTCTACTACATTGACAGCCTCACCTATACAGTGGAGGCCTTTGACTACGACATCAA	ENSDART00000049384	ENST00000604343	GO:0005634,GO:0004341,GO:0030234,GO:0005737,GO:0032781,GO:0005509,GO:0050848,GO:0019853,GO:0008270,GO:0006874
Regulator of G-protein signaling 16	rgs4	isotig13117	CUST_12390_PI428861894	CCAAAGAGGTAAACCTAGACTATGAGACCAGATCAATCACCAAGACAAACCTGGAGCATC	ENSDART00000102483	ENST00000367459	GO:0009968,GO:0043547,GO:0007601,GO:0005737,GO:0008277,GO:0005516,GO:0005886,GO:0005096
Regulator of G-protein signaling 16	rgs4	isotig13117	CUST_12391_PI428861894	ACAAGTTCATCTGCTGTGACGCACCCAAAGAGGTAAACCTAGACTATGAGACCAGATCAA	ENSDART00000102483	ENST00000367459	GO:0009968,GO:0043547,GO:0007601,GO:0005737,GO:0008277,GO:0005516,GO:0005886,GO:0005096
rhamnose-binding lectin	NA	isotig01694	CUST_630_PI428861894	TAGTAAGACCGACTGCATCAACACGGCTTTATCACTGACATTGGTGGTGAGCTTATGCAA	NA	NA	0
ribosome biogenesis protein BOP1	bop1	isotig25003	CUST_27477_PI428861894	GTACAATGACCTGCTCCAGAACCCACTCATCGTCCCAGTCAAGGTTCTCAAGGGTCACAC	ENSDART00000093146	ENST00000307404	GO:0000448,GO:0070545,GO:0005654,GO:0008283,GO:0005515,GO:0051726,GO:0043021
rRNA 2'-O-methyltransferase fibrillarin	fbl	isotig19643	CUST_21205_PI428861894	AGAAAATGAGCTCAGAAAACATGAAGCCCCAAGAGCAGCTCACTTTGGAACCATACGAGA	ENSDART00000076030	ENST00000221801	GO:0030515,GO:0008168,GO:0006364,GO:0008033,GO:0001652,GO:0001651,GO:0030529,GO:0015030,GO:0016074,GO:0032259
rRNA 2'-O-methyltransferase fibrillarin	fbl	isotig19643	CUST_21206_PI428861894	AAGAAAATGAGCTCAGAAAACATGAAGCCCCAAGAGCAGCTCACTTTGGAACCATACGAG	ENSDART00000076030	ENST00000221801	GO:0030515,GO:0008168,GO:0006364,GO:0008033,GO:0001652,GO:0001651,GO:0030529,GO:0015030,GO:0016074,GO:0032259
RuvB-like 1	ruvbl1	isotig16459	CUST_16715_PI428861894	CTCTTCTATGATGCCAAGTCCTCTGCAAAGATCCTCCAGGACCAGCAGCATAAATATATG	ENSDART00000011931	ENST00000322623	GO:0016020,GO:0005524,GO:0043968,GO:0031011,GO:0060420,GO:0007283,GO:0007067,GO:0006357,GO:0005730,GO:0043967,GO:0005515,GO:0016887,GO:0035267,GO:0005815,GO:0006281,GO:0016363,GO:0071339,GO:0030529,GO:0005794,GO:0051301,GO:0034080,GO:0003678,GO:0006310
ryPTPR2Ac	ptprsa	isotig21657	CUST_23577_PI428861894	AGGATGAATATCAGTTCTGCTACCAGGCTGGTCTAGAGTACCTAGGAAGCTTTGATCACT	ENSDART00000083308	ENST00000372412	GO:0060076,GO:0050803,GO:0035335,GO:0021766,GO:0021510,GO:0043025,GO:0046627,GO:0042301,GO:0030426,GO:0005887,GO:0021987,GO:0051387,GO:0022038,GO:0005158,GO:0008285,GO:0001960,GO:0021549,GO:0042059,GO:0050775,GO:0005792,GO:0043525,GO:0005001,GO:0030971,GO:0007185,GO:0031345,GO:0005768,GO:0007156
S100-A11	s100a11	isotig30395	CUST_33844_PI428861894	ACCAACTCATGAGCTCATTGGACGAAAACAACGATGGCGAGCTGACATTCCTTGAATTCT	ENSDART00000140411	ENST00000271638	GO:0005634,GO:0007165,GO:0005737,GO:0042803,GO:0001726,GO:0005509,GO:0048306,GO:0048154,GO:0008156,GO:0008285
S100-A11	s100a11	isotig30395	CUST_33845_PI428861894	CTGACATTCCTTGAATTCTGGCAGCTGATTGGGAAACTAGCCGGCAAACAAGGAGGCTTC	ENSDART00000140411	ENST00000271638	GO:0005634,GO:0007165,GO:0005737,GO:0042803,GO:0001726,GO:0005509,GO:0048306,GO:0048154,GO:0008156,GO:0008285
SEC23B	sec23b	isotig22031	CUST_24024_PI428861894	ATGATGTCAGCCTACAGGTGTTCATGGACCACCTGAAGAAACTGGCTGTGTCTAGCGCCG	ENSDART00000011865	ENST00000377465	GO:0043687,GO:0048208,GO:0033116,GO:0051216,GO:0002474,GO:0000139,GO:0048821,GO:0005515,GO:0005829,GO:0008270,GO:0048702,GO:0018279,GO:0048471,GO:0006886,GO:0030127,GO:0030868
SH3 domain-binding glutamic acid-rich-like protein 3	zgc:153284	isotig32644	CUST_36228_PI428861894	AGAAGATTGCATACAAGACCCTGGACATGTCCCAGAGTTCTGAAATCAAGGACGAGATGA	ENSDART00000053545	ENST00000270792	0
Sialin	slc17a5	isotig16493	CUST_16772_PI428861894	ATACCTGGTATGGTTGGACCAGTCATAGCCAGAGCACTGACCAAGAATAACACTATTGAG	ENSDART00000142922	ENST00000355773	GO:0006820,GO:0005765,GO:0055085,GO:0005351,GO:0016023,GO:0005887,GO:0005624,GO:0015136,GO:0015739
Signal recognition particle receptor subunit alpha	srpr	isotig19654	CUST_21219_PI428861894	ACAAAGTTTGACACCATCGATGATAAGGTGGGTGCTGCCATCTCCATGACATACATCACA	ENSDART00000086823	ENST00000532259	GO:0006614,GO:0006184,GO:0004872,GO:0016021,GO:0005525,GO:0005047,GO:0003924,GO:0005785
signal transducer and activator of transcription 3	stat3	isotig09712	CUST_8233_PI428861894	TACCAAGCAACAGCTCAACAGCATGTCCTTTGCTGAGATCATCATGGGCTACAAGATCAT	ENSDART00000080854	ENST00000588969	GO:0060252,GO:0045747,GO:0035259,GO:0046983,GO:0019901,GO:0042593,GO:0032355,GO:0070102,GO:0001837,GO:0004871,GO:0042074,GO:0003700,GO:0008045,GO:0060019,GO:0030010,GO:0045944,GO:0006606,GO:0001659,GO:0003706,GO:0040014,GO:0001754,GO:0019953,GO:0005829,GO:0031730,GO:0043565,GO:0060397,GO:0005886,GO:0005634,GO:0042755,GO:0006953,GO:0044212,GO:0048708,GO:0001736,GO:0005509,GO:0008134,GO:0043526
signal transducer and activator of transcription 3	stat3	isotig09712	CUST_8234_PI428861894	ATACCAAGCAACAGCTCAACAGCATGTCCTTTGCTGAGATCATCATGGGCTACAAGATCA	ENSDART00000080854	ENST00000588969	GO:0060252,GO:0045747,GO:0035259,GO:0046983,GO:0019901,GO:0042593,GO:0032355,GO:0070102,GO:0001837,GO:0004871,GO:0042074,GO:0003700,GO:0008045,GO:0060019,GO:0030010,GO:0045944,GO:0006606,GO:0001659,GO:0003706,GO:0040014,GO:0001754,GO:0019953,GO:0005829,GO:0031730,GO:0043565,GO:0060397,GO:0005886,GO:0005634,GO:0042755,GO:0006953,GO:0044212,GO:0048708,GO:0001736,GO:0005509,GO:0008134,GO:0043526
SJCHGC03019 protein	NA	isotig06341	CUST_4341_PI428861894	CCCATCCCAATTAAGGAGGCTGATACTGAAAGGACATTTAAAACTAGATTAAAAACATTC	NA	NA	0
SOCS-1 protein	socs1a	isotig12577	CUST_11741_PI428861894	GAGCAGATTCCTGTTAATCCTGTTCTGAAGAACTTTTTGTTAGAGTTTCCTTACAGGATA	ENSDART00000055537	ENST00000332029	GO:0005622,GO:0035556
SOCS-1 protein	socs1a	isotig12577	CUST_11742_PI428861894	TGAGCAGATTCCTGTTAATCCTGTTCTGAAGAACTTTTTGTTAGAGTTTCCTTACAGGAT	ENSDART00000055537	ENST00000332029	GO:0005622,GO:0035556
Sodium-coupled neutral amino acid transporter 2	slc38a2	isotig16861	CUST_17344_PI428861894	GAAGATTGGGGCAACCATCTTTTTGTGCAGTGGTTTCATTGTCATGATTGGAAGCATGAC	ENSDART00000067445	ENST00000256689	GO:0055085,GO:0015293,GO:0007269,GO:0006865,GO:0034641,GO:0016021,GO:0006814,GO:0005886,GO:0014047,GO:0015171
Sodium/potassium-transporting ATPase subunit alpha-1 precursor	atp1a1a.1	isotig20107	CUST_21771_PI428861894	AACACCCATTGCCAAAGAAATTGAGCACTTCATCCACATCATCACTGGTGTTGCTGTCTT	ENSDART00000081047	ENST00000369496	GO:0006813,GO:0005524,GO:0007368,GO:0034220,GO:0035051,GO:0030917,GO:0035050,GO:0030916,GO:0010172,GO:0006754,GO:0005391,GO:0046872,GO:0005887,GO:0006200,GO:0048840,GO:0006814
Sodium/potassium-transporting ATPase subunit alpha-1 precursor	atp1a1a.1	isotig20107	CUST_21772_PI428861894	CTTAGTTTTCCGTGATGGTGAGAAGAAGAACATCAATGCTGAGGAGGTGGTGATTGGAGA	ENSDART00000081047	ENST00000369496	GO:0006813,GO:0005524,GO:0007368,GO:0034220,GO:0035051,GO:0030917,GO:0035050,GO:0030916,GO:0010172,GO:0006754,GO:0005391,GO:0046872,GO:0005887,GO:0006200,GO:0048840,GO:0006814
Sodium/potassium-transporting ATPase subunit beta-233	atp1b1b	isotig05006	CUST_3023_PI428861894	CAATATAGTGAGAAAGACCGCTATCGAGGACGCTTTGATATTAAGCTCACTGTCACCAAT	ENSDART00000139387	ENST00000367815	GO:0007596,GO:0050900,GO:0005391,GO:0006754,GO:0071436,GO:0005890,GO:0005515,GO:0006200,GO:0071805
Sodium/potassium-transporting ATPase subunit beta-233	atp1b1b	isotig05006	CUST_3024_PI428861894	CGAATCGAGTGCAAAGTGTTCGGGGAGAACATTCAATATAGTGAGAAAGACCGCTATCGA	ENSDART00000139387	ENST00000367815	GO:0007596,GO:0050900,GO:0005391,GO:0006754,GO:0071436,GO:0005890,GO:0005515,GO:0006200,GO:0071805
solute carrier family 17, member 9b	slc17a9a	isotig10629	CUST_9356_PI428861894	AATCATCACACTGGTGAATGTTGTGGGCATAGCAGTTTTCCTGATGTTTGGAGATGCCCA	ENSDART00000036801	ENST00000370351	GO:0006810,GO:0016020,GO:0009987
solute carrier family 17, member 9b	slc17a9a	isotig10629	CUST_9357_PI428861894	TTCACAGGACTGATTCTGGTCTATTTATCTGGCTACTTGATTGAGGTCACCACATCCTGG	ENSDART00000036801	ENST00000370351	GO:0006810,GO:0016020,GO:0009987
solute carrier family 2, facilitated glucose transporter member 8	slc2a8	isotig19920	CUST_21561_PI428861894	TTTGTTCCGGAGACAAAAGGCAAAACCCTGGAACAGATTCAGGCATATTTCAAAGGAACA	ENSDART00000019648	ENST00000373371	GO:0015758,GO:0055085,GO:0042221,GO:0005975,GO:0016021,GO:0016023,GO:0005886,GO:0022891
solute carrier family 2, facilitated glucose transporter member 8	slc2a8	isotig19920	CUST_21562_PI428861894	TTTTGTTCCGGAGACAAAAGGCAAAACCCTGGAACAGATTCAGGCATATTTCAAAGGAAC	ENSDART00000019648	ENST00000373371	GO:0015758,GO:0055085,GO:0042221,GO:0005975,GO:0016021,GO:0016023,GO:0005886,GO:0022891
solute carrier family 26 member 6	slc26a6l	isotig17632	CUST_18483_PI428861894	AACCTAAAGCACATGTTTGAGCAATTCGGAGACATTCCACTTCTGTGGAGACGTAACAAG	ENSDART00000103833	ENST00000395550	GO:0006821,GO:0008510,GO:0034220,GO:0008272,GO:0016021,GO:0008271,GO:0005886
solute carrier family 26 member 6	slc26a6l	isotig17632	CUST_18484_PI428861894	CGGAGGAAAGACACAGGTTGCTGGGATATTCTCGTGCGCTTTTTTGCTGATTATCATTTT	ENSDART00000103833	ENST00000395550	GO:0006821,GO:0008510,GO:0034220,GO:0008272,GO:0016021,GO:0008271,GO:0005886
Sorbitol dehydrogenase	sord	isotig13083	CUST_12343_PI428861894	TTTGAGACCACACCCCAGGGGCTGGGCGTCAAGGTCATGCTCAAGTGTGACAAGAATGAC	ENSDART00000075421	ENST00000267814	GO:0006006,GO:0006062,GO:0005929,GO:0005615,GO:0030317,GO:0005529,GO:0051287,GO:0051160,GO:0005625,GO:0055114,GO:0019861,GO:0003939,GO:0008270,GO:0005624,GO:0031966,GO:0046370
spindle and kinetochore-associated protein 1	ska1	isotig03081	CUST_1430_PI428861894	GAAGACCTCCAAAAACCACATCAGAGAGATGCCGTTCATCACCATAATGGAATTTGAGAG	ENSDART00000145077	ENST00000571751	GO:0007059,GO:0000090,GO:0000236,GO:0008017,GO:0031110,GO:0005829,GO:0051301,GO:0000940,GO:0005876
Splicing factor 3B subunit 3	sf3b3	isotig19458	CUST_20985_PI428861894	TTTAACTCCATGGACCCTCACAAGCAGAAGAGTGTGGCCGAAGAGCTCGACAGAACCCCG	ENSDART00000122831	ENST00000302516	GO:0005654,GO:0000398,GO:0030532,GO:0005689,GO:0006461,GO:0071013,GO:0003676
Splicing factor 3B subunit 3	sf3b3	isotig19458	CUST_20986_PI428861894	AATGTGATCGATGGAGACCTGTGTGAGCAGTTTAACTCCATGGACCCTCACAAGCAGAAG	ENSDART00000122831	ENST00000302516	GO:0005654,GO:0000398,GO:0030532,GO:0005689,GO:0006461,GO:0071013,GO:0003676
structural maintenance of chromosomes 2	smc2	isotig26083	CUST_28722_PI428861894	TCTCTGAAAGATGGCATGTTCACCAACGCCAACGTTTTGTTCAAGACCAAGTTTGTGGAC	ENSDART00000008616	ENST00000286398	GO:0000796,GO:0005524,GO:0006281,GO:0046982,GO:0005737,GO:0007076,GO:0000228,GO:0051301,GO:0007062,GO:0006310
structural maintenance of chromosomes 2	smc2	isotig26083	CUST_28723_PI428861894	GTCTCTGAAAGATGGCATGTTCACCAACGCCAACGTTTTGTTCAAGACCAAGTTTGTGGA	ENSDART00000008616	ENST00000286398	GO:0000796,GO:0005524,GO:0006281,GO:0046982,GO:0005737,GO:0007076,GO:0000228,GO:0051301,GO:0007062,GO:0006310
suppressor of cytokine signaling 2	socs2	isotig02111	CUST_827_PI428861894	TCAGAAAGCAGAAAAGGAAACAGGACACACCGTTAACTCTGGCCCAGATCATTCATTGCA	ENSDART00000035358	ENST00000348721	GO:0046425,GO:0005070,GO:0006916,GO:0008269,GO:0005622,GO:0005126,GO:0032355,GO:0060396,GO:0005159
suppressor of cytokine signaling 2	socs2	isotig02111	CUST_828_PI428861894	AGTCAGAAAGCAGAAAAGGAAACAGGACACACCGTTAACTCTGGCCCAGATCATTCATTG	ENSDART00000035358	ENST00000348721	GO:0046425,GO:0005070,GO:0006916,GO:0008269,GO:0005622,GO:0005126,GO:0032355,GO:0060396,GO:0005159
suppressor of cytokine signaling 3	socs3b	isotig09765	CUST_8297_PI428861894	CAAAAAGAGACCAACTCCCTCATCCTCTGAAGGAGTTCCTCCAGGACTATGACGCTCCCA	ENSDART00000037904	ENST00000330871	GO:0060706,GO:0005622,GO:0035556
suppressor of cytokine signaling 3	socs3b	isotig09765	CUST_8298_PI428861894	CTGTGCAGGAAAACAGTCAATGGACACCTGGACATCTCCACAAAAAGAGACCAACTCCCT	ENSDART00000037904	ENST00000330871	GO:0060706,GO:0005622,GO:0035556
Tescalcin	NA	isotig30316	CUST_33742_PI428861894	GAATCAAAGATGCACATCCGCTTTTTAAACATGGACACTACAACTATTCGTTGTGGGAAA	NA	NA	0
thiamine-triphosphatase	thtpa	isotig23704	CUST_25934_PI428861894	ACAATTAGAAATACTGCTCAGAAGCTGGGCCTGTCTGGTGATCAAAGAGTTCAGGGGAAA	ENSDART00000091784	ENST00000288014	GO:0016787,GO:0006796
Thioredoxin domain-containing protein 15 precursor	TXNDC15	isotig19740	CUST_21329_PI428861894	TTGGCTGTTGGTCTTCTCCATACTATTCATCTCCAGCTTCACAATCTACGCCATCTTGAG	ENSDART00000006942	ENST00000546290	GO:0045454
Thioredoxin domain-containing protein 15 precursor	TXNDC15	isotig19740	CUST_21330_PI428861894	ATTGGCTGTTGGTCTTCTCCATACTATTCATCTCCAGCTTCACAATCTACGCCATCTTGA	ENSDART00000006942	ENST00000546290	GO:0045454
threonyl-tRNA synthetase, cytoplasmic isoform 1	tars	isotig09343	CUST_7751_PI428861894	AATATAACTTCATCCTGGTTGTGGGAGAAAAGGAAAAGACGAGTGAGACGGTGAATGTCC	ENSDART00000034523	ENST00000265112	GO:0005524,GO:0004829,GO:0005829,GO:0042803,GO:0006435
threonyl-tRNA synthetase, cytoplasmic isoform 1	tars	isotig09343	CUST_7752_PI428861894	TGTACTCTCAACAAGAAGATCAGGAATGCACAGCTGGCTCAATATAACTTCATCCTGGTT	ENSDART00000034523	ENST00000265112	GO:0005524,GO:0004829,GO:0005829,GO:0042803,GO:0006435
TPA_exp: claudin 30	cldna	isotig23923	CUST_26197_PI428861894	GATGACACCTACAATGCCAAGTACTCTGCTGCCAGATCTGCAGCTCCCAAAAATTTTGTT	ENSDART00000102086	ENST00000573160	GO:0005923,GO:0016021,GO:0005198,GO:0048884
TPA_exp: claudin 30	cldna	isotig23923	CUST_26198_PI428861894	AGATGACACCTACAATGCCAAGTACTCTGCTGCCAGATCTGCAGCTCCCAAAAATTTTGT	ENSDART00000102086	ENST00000573160	GO:0005923,GO:0016021,GO:0005198,GO:0048884
Trafficking protein particle complex subunit 2-like protein	NA	isotig06509	CUST_4478_PI428861894	CTGCTCTACCCCACAGAGGACTATAAAGTATATGGGTATGTTACCAACTCCAAGGTGAAG	NA	ENST00000565504	GO:0005783,GO:0005794,GO:0006888,GO:0048471
Transcription factor A, mitochondrial precursor	tfam	isotig15572	CUST_15224_PI428861894	GAAAAGAACTGTAGCCAAGAAGAAGACTGTCGCCAAGAAGACTGTAGCCAAGAAGACTGT	ENSDART00000092009	ENST00000487519	GO:0050896
transcription factor Stat3	stat3	isotig09711	CUST_8231_PI428861894	TACCAAGCAACAGCTCAACAGCATGTCCTTTGCTGAGATCATCATGGGCTACAAGATCAT	ENSDART00000104519	ENST00000588969	GO:0060252,GO:0045747,GO:0035259,GO:0046983,GO:0019901,GO:0042593,GO:0032355,GO:0070102,GO:0001837,GO:0004871,GO:0042074,GO:0003700,GO:0008045,GO:0060019,GO:0030010,GO:0045944,GO:0006606,GO:0001659,GO:0003706,GO:0040014,GO:0001754,GO:0019953,GO:0005829,GO:0031730,GO:0043565,GO:0060397,GO:0005886,GO:0005634,GO:0042755,GO:0044212,GO:0048708,GO:0001736,GO:0005509,GO:0008134,GO:0043526
transcription factor Stat3	stat3	isotig09711	CUST_8232_PI428861894	ATACCAAGCAACAGCTCAACAGCATGTCCTTTGCTGAGATCATCATGGGCTACAAGATCA	ENSDART00000104519	ENST00000588969	GO:0060252,GO:0045747,GO:0035259,GO:0046983,GO:0019901,GO:0042593,GO:0032355,GO:0070102,GO:0001837,GO:0004871,GO:0042074,GO:0003700,GO:0008045,GO:0060019,GO:0030010,GO:0045944,GO:0006606,GO:0001659,GO:0003706,GO:0040014,GO:0001754,GO:0019953,GO:0005829,GO:0031730,GO:0043565,GO:0060397,GO:0005886,GO:0005634,GO:0042755,GO:0044212,GO:0048708,GO:0001736,GO:0005509,GO:0008134,GO:0043526
transglutaminase 2	tgm5l	isotig09427	CUST_7859_PI428861894	GACTTTGACAGCAACAGACTGTGTCACGTCAAAGGCTACAGGAACGTTATCATTGGAAAA	ENSDART00000109821	ENST00000361475	GO:0018149,GO:0046872,GO:0003810
transient receptor potential cation channel subfamily V member 1	trpv1	isotig24407	CUST_26780_PI428861894	CGACTAAGACCTTTACTGCGGAGGTTCAGCTTCAGGCAGAATCAACCTCAAAATAGACAA	ENSDART00000140743	ENST00000310522	GO:0070588,GO:0030425,GO:0001659,GO:0007166,GO:0048522,GO:0005887,GO:0000166,GO:0010033,GO:0048265,GO:0019233,GO:0007635,GO:0045211,GO:0050955,GO:0009893,GO:0051240,GO:0014832,GO:0009266,GO:0005216,GO:0048856,GO:0046903
transitional endoplasmic reticulum ATPase-like	zgc:136908	isotig24777	CUST_27220_PI428861894	TTCTCTCAGACGCTTCAGCAGAGCAGGGGCTTCGGGAACTTCAGGTTTCCCTCAGATGCT	ENSDART00000100551	ENST00000358901	GO:0005783,GO:0030970,GO:0005524,GO:0000502,GO:0031593,GO:0019903,GO:0016567,GO:0051260,GO:0005102,GO:0032436,GO:0006302,GO:0005730,GO:0005829,GO:0030968,GO:0016887,GO:0005792,GO:0042802,GO:0030433,GO:0008289,GO:0019904,GO:0031334,GO:0070842,GO:0006200,GO:0006919,GO:0006888,GO:0042981,GO:0032403
transitional endoplasmic reticulum ATPase-like	zgc:136908	isotig24777	CUST_27221_PI428861894	TGTTCTCTCAGACGCTTCAGCAGAGCAGGGGCTTCGGGAACTTCAGGTTTCCCTCAGATG	ENSDART00000100551	ENST00000358901	GO:0005783,GO:0030970,GO:0005524,GO:0000502,GO:0031593,GO:0019903,GO:0016567,GO:0051260,GO:0005102,GO:0032436,GO:0006302,GO:0005730,GO:0005829,GO:0030968,GO:0016887,GO:0005792,GO:0042802,GO:0030433,GO:0008289,GO:0019904,GO:0031334,GO:0070842,GO:0006200,GO:0006919,GO:0006888,GO:0042981,GO:0032403
tRNA guanosine-2'-O-methyltransferase TRM13 homolog	trmt13	isotig17441	CUST_18188_PI428861894	AAACTGCTAATTAACCAAGGACGGGTTCACTTTCTGGAGCAAAAAGGATATACATCCAGT	ENSDART00000148587	ENST00000370141	GO:0008168,GO:0032259,GO:0008033
Tropomyosin alpha-4 chain	tpm4a	isotig05242	CUST_3249_PI428861894	ATGGCAGGTTTGAATTCTCTGGACGCGGTTAAGAGAAAGATCCAGTGTTTGCAACAGCAA	ENSDART00000123125	ENST00000300933	GO:0030049,GO:0030863,GO:0006979,GO:0003779,GO:0001725,GO:0005829,GO:0005509,GO:0002102,GO:0008307,GO:0005862,GO:0031941
U2 small nuclear ribonucleoprotein A'	snrpa1	isotig08644	CUST_6867_PI428861894	AGGGGAAAAAAGGTGCTCTGCTTGCAATGGATATTGCCAAGCGAACAAAAACGTTCACTC	ENSDART00000128530	ENST00000254193	GO:0003723,GO:0005654,GO:0000398,GO:0005515,GO:0005686,GO:0071013
U2 small nuclear ribonucleoprotein A'	snrpa1	isotig08644	CUST_6868_PI428861894	CAATAAAATACCTCAGATCAGAGTTCTTGACTTTCAGAAGGTGAAGCTCAAGGAACGCCA	ENSDART00000128530	ENST00000254193	GO:0003723,GO:0005654,GO:0000398,GO:0005515,GO:0005686,GO:0071013
U3 small nucleolar ribonucleoprotein	imp4	isotig06194	CUST_4173_PI428861894	CGTTGAATGGCGCCATCACTCATACACGCACACTGCTAAAAAGAGAAAGTTTCTCAGTGT	ENSDART00000076742	ENST00000259239	GO:0003723,GO:0005524,GO:0030519,GO:0005730,GO:0030529,GO:0004812,GO:0006364
U3 small nucleolar ribonucleoprotein	imp4	isotig06194	CUST_4174_PI428861894	GAAATTGTATATGATTAAGCTTGGTACCCTGGAGAATGAGAGTACAGCGGACGTTGAATG	ENSDART00000076742	ENST00000259239	GO:0003723,GO:0005524,GO:0030519,GO:0005730,GO:0030529,GO:0004812,GO:0006364
ubiquitin carboxyl-terminal hydrolase 14	usp14	isotig02589	CUST_1095_PI428861894	GCACTTAAAAGGTATGAAGGTTGTGAAGTCTGCCAGCGGCACACCAAAGGAAGTGAAATA	ENSDART00000032540	ENST00000261601	GO:0004843,GO:0019717,GO:0010951,GO:0000502,GO:0008193,GO:0016023,GO:0004221,GO:0005625,GO:0061136,GO:0009986,GO:0006511,GO:0004197,GO:0070628,GO:0007268,GO:0050920,GO:0004866,GO:0005886
ubiquitin carboxyl-terminal hydrolase 14	usp14	isotig02589	CUST_1096_PI428861894	TGCACTTAAAAGGTATGAAGGTTGTGAAGTCTGCCAGCGGCACACCAAAGGAAGTGAAAT	ENSDART00000032540	ENST00000261601	GO:0004843,GO:0019717,GO:0010951,GO:0000502,GO:0008193,GO:0016023,GO:0004221,GO:0005625,GO:0061136,GO:0009986,GO:0006511,GO:0004197,GO:0070628,GO:0007268,GO:0050920,GO:0004866,GO:0005886
ubiquitin conjugation factor E4 B	ube4b	isotig16255	CUST_16376_PI428861894	TATCAAGTCCACCATCGCCATTGAAAAATTCAAGCTGCTATCGGAGAAGGTGGAGGAGAT	ENSDART00000122920	ENST00000343090	GO:0003222,GO:0005634,GO:0009411,GO:0034976,GO:0005737,GO:0042787,GO:0006915,GO:0034450,GO:0000151,GO:0031175,GO:0019899,GO:0000209
ubiquitin-conjugating enzyme e2 c	ube2c	isotig29374	CUST_32592_PI428861894	AATGAGAGTCCATTAAATGCTGGTGCAGCTGAGCTTTGGGACAACCAAGAAGCCTTCAAA	ENSDART00000083679	ENST00000356455	GO:0005524,GO:0070979,GO:0005680,GO:0007067,GO:0004842,GO:0010994,GO:0010458,GO:0051301,GO:0031145
Ubiquitin-conjugating enzyme E2 D1	ube2d1a	isotig24219	CUST_26548_PI428861894	CTACAAATCAGACAAAGACAAATACAACAGACTAGCGAAAGAATGGACCCAAAAGTATGC	ENSDART00000048853	ENST00000222402	GO:0005524,GO:0006511,GO:0031398,GO:0016881,GO:0000209
Ubiquitin-conjugating enzyme E2 D4	ube2d1b	isotig27892	CUST_30792_PI428861894	TACAAGTTGGACAAAACTAAGTACAACAGACTAGCCAGAGAATGGACACAAAAGTATGCA	ENSDART00000035762	ENST00000222402	GO:0070534,GO:0070936,GO:0044314,GO:0035519,GO:0005524,GO:0031398,GO:0031435,GO:0070979,GO:0085020,GO:0004842,GO:0043130,GO:0006511,GO:0039020
Ubiquitin-conjugating enzyme E2 L3	ube2l3b	isotig04471	CUST_2547_PI428861894	AAATTCTTTAAGAACGCAGAAGAGTTTACAAAGAAACATGGCGAGAAACGGCCAATGGAC	ENSDART00000004539	ENST00000342192	GO:0005634,GO:0005524,GO:0006355,GO:0071385,GO:0031625,GO:0070979,GO:0005737,GO:0004842,GO:0007090,GO:0008283,GO:0003713,GO:0006511,GO:0000151
ubiquitin-conjugating enzyme E2Na	ube2na	isotig05610	CUST_3581_PI428861894	TATCCATTCAAGCATTATTAAGTGCTCCTAACCCCGATGACCCACTCGCAAATGATGTCG	ENSDART00000014188	ENST00000318066	GO:0070534,GO:0005524,GO:0034134,GO:0051443,GO:0006511,GO:0005829,GO:0045739,GO:0042769,GO:0008063,GO:0031372,GO:0006301,GO:0034142,GO:0035370,GO:0005634,GO:0070423,GO:0034130,GO:0051092,GO:0033182,GO:0050852,GO:0031058,GO:0004842,GO:0000729,GO:0043123,GO:0043130,GO:0000151,GO:0002755,GO:0000724
ubiquitin-conjugating enzyme E2Na	ube2na	isotig05610	CUST_3582_PI428861894	GCTATCCATTCAAGCATTATTAAGTGCTCCTAACCCCGATGACCCACTCGCAAATGATGT	ENSDART00000014188	ENST00000318066	GO:0070534,GO:0005524,GO:0034134,GO:0051443,GO:0006511,GO:0005829,GO:0045739,GO:0042769,GO:0008063,GO:0031372,GO:0006301,GO:0034142,GO:0035370,GO:0005634,GO:0070423,GO:0034130,GO:0051092,GO:0033182,GO:0050852,GO:0031058,GO:0004842,GO:0000729,GO:0043123,GO:0043130,GO:0000151,GO:0002755,GO:0000724
ubiquitin-conjugating enzyme E2Na	ube2na	isotig05611	CUST_3584_PI428861894	TATCCATTCAAGCATTATTAAGTGCTCCTAACCCCGATGACCCACTCGCAAATGATGTCG	ENSDART00000014188	ENST00000318066	GO:0070534,GO:0005524,GO:0034134,GO:0051443,GO:0006511,GO:0005829,GO:0045739,GO:0042769,GO:0008063,GO:0031372,GO:0006301,GO:0034142,GO:0035370,GO:0005634,GO:0070423,GO:0034130,GO:0051092,GO:0033182,GO:0050852,GO:0031058,GO:0004842,GO:0000729,GO:0043123,GO:0043130,GO:0000151,GO:0002755,GO:0000724
UDP-glucuronic acid/UDP-N-acetylgalactosamine transporter	slc35d1a	isotig05817	CUST_3806_PI428861894	TGGCATTGTGTTTGGCGGGGACTACATTTTCACCTGGCTCAATTTCATTGGCTTAAACAT	ENSDART00000073957	ENST00000235345	GO:0005463,GO:0006065,GO:0030206,GO:0006805,GO:0005461,GO:0000139,GO:0015787,GO:0015789,GO:0030176
uncharacterized protein LOC100135296	zgc:92533	isotig19364	CUST_20863_PI428861894	AATTGAGTCTACTAAGCAGGTACTGGCCTTCCTCAAGAAGGACCACAGTGATGAAGTTGT	ENSDART00000000221	ENST00000361566	0
uncharacterized protein LOC436899	SH2D7 (1 of 2)	isotig17044	CUST_17611_PI428861894	TGAGATCCAGTCAATGTCCTTGCTTACAAACAAAGAAATCCACCAGCCAGCGATACCACT	ENSDART00000014058	NA	0
uncharacterized protein LOC436899	SH2D7 (1 of 2)	isotig17044	CUST_17612_PI428861894	ACTGAGATCCAGTCAATGTCCTTGCTTACAAACAAAGAAATCCACCAGCCAGCGATACCA	ENSDART00000014058	NA	0
uncharacterized protein LOC550250	zgc:110712	isotig22520	CUST_24587_PI428861894	AGAAGAGCATAACCCTCACTTGCAGAGGAGAGTGAAGACCATTGTTGAGGAAATAGTGGA	ENSDART00000142208	ENST00000269576	GO:0042074
uncharacterized protein LOC550250	zgc:110712	isotig22520	CUST_24588_PI428861894	GAAATAGTGGACGGCAAGGTCGTGGCCACCTCTTCCTCTGAGAAAGTCCAGGAACTGAGC	ENSDART00000142208	ENST00000269576	GO:0042074
uncharacterized protein LOC563192	C11H1orf106 (1 of 2)	isotig09973	CUST_8560_PI428861894	TATTCTCACCATCTTTCCAGGGGCCTCCCAAGACAAGTGGTGAATGATGAGTTAAAGTCA	ENSDART00000087740	ENST00000358621	0
uncharacterized protein LOC566166	C8H9orf64	isotig30580	CUST_34052_PI428861894	AAGGAGCACCACCAAGAGATGGCTCACATTCCGATACACCACACACGCTGTGTATACTAC	ENSDART00000074840	ENST00000376344	0
uncharacterized protein LOC567837	si:dkey-193c22.1	isotig18111	CUST_19191_PI428861894	TGACAAGGAAAACTTAAAAAGAGTCCCTCCTTTCTCGCTTCTCCACGGAACCAACGACAT	ENSDART00000131323	NA	GO:0043231,GO:0012505,GO:0008152,GO:0016787,GO:0031090,GO:0044446,GO:0044444
uncharacterized protein LOC567837	si:dkey-193c22.1	isotig18111	CUST_19192_PI428861894	AGCCATGAATGGAACAGAGAACTTTCCCTACTATTCCCCTGAACATATCCTGAATGATTT	ENSDART00000131323	NA	GO:0043231,GO:0012505,GO:0008152,GO:0016787,GO:0031090,GO:0044446,GO:0044444
uncharacterized protein LOC795946	zgc:163143	isotig18151	CUST_19251_PI428861894	TTTTCTTGCCTGCCAAGGTTTTCAGTCTGTGCTTTCAAGAGCACTCCACAACAAAGGAGA	ENSDART00000113036	ENST00000399004	0
uncharacterized protein LOC795946	zgc:163143	isotig18151	CUST_19252_PI428861894	ACATGCAGGATGTGATAGACAGGATGGTGACTGATCATTTGAAGGAACATGCACGCAACT	ENSDART00000113036	ENST00000399004	0
UNCoordinated family member (unc-44)-like	NA	isotig12709	CUST_11903_PI428861894	GCAAAAACTGAGTTCAGGTTAGACTGGATTGAGAAGTTCAGGCTTGTTCTGGTGACAAAA	NA	NA	0
unnamed protein product	ano9a	isotig16490	CUST_16765_PI428861894	AATAACAACCGCCTGGAAGACAAACTGAACAGGCTCAAGGCGGAGTTACGAAATATGCAT	ENSDART00000115210	ENST00000332826	GO:0016020,GO:0006811
unnamed protein product	ano9a	isotig16490	CUST_16766_PI428861894	ACAATGGCTTCAATGTCACACAGTGCAGTTATAAAGACTACCGCAACGACAGCGACTACA	ENSDART00000115210	ENST00000332826	GO:0016020,GO:0006811
unnamed protein product	ano10a	isotig16723	CUST_17132_PI428861894	CAAACTTTCCAGGCTGGAGTTTGAATCTCTGGAGGCCCTCAAGAAAAAGAAAATGCTGGA	ENSDART00000126041	ENST00000292246	GO:0006821,GO:0034220,GO:0005254,GO:0034707,GO:0008219
unnamed protein product	si:dkey-77f17.1	isotig03682	CUST_1901_PI428861894	AGGACCACAGGCCATACAGGAGAGCTACACCTGAGAAACATCTGCTGGAGACAGGCCAAC	ENSDART00000098368	NA	0
unnamed protein product	si:dkey-77f17.1	isotig03682	CUST_1902_PI428861894	CAGGACCACAGGCCATACAGGAGAGCTACACCTGAGAAACATCTGCTGGAGACAGGCCAA	ENSDART00000098368	NA	0
unnamed protein product	si:dkey-77f17.1	isotig03683	CUST_1904_PI428861894	CAGGACCACAGGCCATACAGGAGAGCTACACCTGAGAAACATCTGCTGGAGACAGGCCAA	ENSDART00000098368	ENST00000345724	0
unnamed protein product	si:dkey-77f17.1	isotig03684	CUST_1905_PI428861894	AGGACCACAGGCCATACAGGAGAGCTACACCTGAGAAACATCTGCTGGAGACAGGCCAAC	ENSDART00000098368	NA	0
unnamed protein product	si:dkey-77f17.1	isotig03684	CUST_1906_PI428861894	CAGGACCACAGGCCATACAGGAGAGCTACACCTGAGAAACATCTGCTGGAGACAGGCCAA	ENSDART00000098368	NA	0
unnamed protein product	nox1	isotig18084	CUST_19157_PI428861894	GTGAAGTACTCAGACGTGGATCCCAGAAAGACCAAATTCTACTTCAACAAGGAAAACTTC	ENSDART00000148664	ENST00000596392	GO:0030425,GO:0016477,GO:0048365,GO:0050660,GO:0030171,GO:0043025,GO:0071438,GO:0016175,GO:0045087,GO:0005769,GO:0009055,GO:0042493,GO:0020037,GO:0007165,GO:0001525,GO:0009268,GO:0072592,GO:0043020,GO:0030198,GO:0051454,GO:0005791,GO:0046982,GO:0055114,GO:0000302,GO:0045726,GO:0005739,GO:0042554,GO:0015992,GO:2000379,GO:0034765,GO:0045730,GO:0006954,GO:0005794,GO:0048661,GO:0003081,GO:0050665
unnamed protein product	cltcb	isotig03852	CUST_2030_PI428861894	CTGGAGACACAACCTCATGGACTTCTCCATGCCCTACTTCATCCAGGTCATGAGGGAGTA	ENSDART00000123172	ENST00000269122	GO:0030130,GO:0031623,GO:0031072,GO:0042470,GO:0030669,GO:0007067,GO:0005819,GO:0033572,GO:0005624,GO:0005739,GO:0030506,GO:0030315,GO:0042277,GO:0007030,GO:0006886,GO:0030132,GO:0008022,GO:0005198
unnamed protein product	gkap1	isotig18971	CUST_20345_PI428861894	GCCTCGTTGGAACAGGAGAAATCTAAAGTGAAAGGTTTACAATCTGAACAGCCGAAGCAT	ENSDART00000098319	ENST00000376371	GO:0016310,GO:0007165,GO:0005794,GO:0016301
unnamed protein product	gkap1	isotig18971	CUST_20346_PI428861894	TCACAGGTGACGTCACTTCACGCCTCGTTGGAACAGGAGAAATCTAAAGTGAAAGGTTTA	ENSDART00000098319	ENST00000376371	GO:0016310,GO:0007165,GO:0005794,GO:0016301
unnamed protein product	TNIP2	isotig19580	CUST_21136_PI428861894	GATGCTTCACAACGTTTGATGAAAACCAAGCCACAGAGTATCTGAACCACTGTGAGGAGT	ENSDART00000113542	ENST00000510267	0
unnamed protein product	si:dkeyp-72e1.6	isotig20890	CUST_22677_PI428861894	AGCCTGATCTTCTGGATCTTCTGGTACATGGGAAGCCTCACGGTGCCCTACAAAGAGCTT	ENSDART00000126175	ENST00000444469	0
unnamed protein product	si:dkeyp-72e1.6	isotig20890	CUST_22678_PI428861894	CAGCCTGATCTTCTGGATCTTCTGGTACATGGGAAGCCTCACGGTGCCCTACAAAGAGCT	ENSDART00000126175	ENST00000444469	0
unnamed protein product	prp19	isotig21060	CUST_22877_PI428861894	GACAACGCTCAGTTCCTAACCTCTGCTGGAATGGACAGAAGTCTAAAGTTCTATAGTCTG	ENSDART00000106593	ENST00000227524	GO:0003677,GO:0045666,GO:0034450,GO:0005819,GO:0000209,GO:0008610,GO:0006281,GO:0042802,GO:0016607,GO:0071013,GO:0045665,GO:0000151,GO:0001833,GO:0005811,GO:0048711,GO:0000245
unnamed protein product	prp19	isotig21060	CUST_22878_PI428861894	GGACAACGCTCAGTTCCTAACCTCTGCTGGAATGGACAGAAGTCTAAAGTTCTATAGTCT	ENSDART00000106593	ENST00000227524	GO:0003677,GO:0045666,GO:0034450,GO:0005819,GO:0000209,GO:0008610,GO:0006281,GO:0042802,GO:0016607,GO:0071013,GO:0045665,GO:0000151,GO:0001833,GO:0005811,GO:0048711,GO:0000245
unnamed protein product	TNFRSF9 (2 of 2)	isotig25425	CUST_27948_PI428861894	ATCAACGATCTTGCCAAAAGTGTCCTCAGGGGACATTCAATGACCAGATACACCAGAAGT	ENSDART00000124318	ENST00000377507	0
unnamed protein product	TNFRSF9 (2 of 2)	isotig25425	CUST_27949_PI428861894	AATCAACGATCTTGCCAAAAGTGTCCTCAGGGGACATTCAATGACCAGATACACCAGAAG	ENSDART00000124318	ENST00000377507	0
unnamed protein product	ZC3H12A (2 of 2)	isotig27421	CUST_30240_PI428861894	ACTTGAGAATGGATGTTTGAAAGGTTGACCGAAGGAAGGTCATCGTTATGTGTTTTAATT	ENSDART00000105143	ENST00000373087	0
unnamed protein product	ZC3H12A (2 of 2)	isotig27421	CUST_30241_PI428861894	GACTTGAGAATGGATGTTTGAAAGGTTGACCGAAGGAAGGTCATCGTTATGTGTTTTAAT	ENSDART00000105143	ENST00000373087	0
unnamed protein product	hcar1-1	isotig27600	CUST_30442_PI428861894	GTCACCTCCATGATGATCATCTGTTTTCTCCCGAGCAACATCACCCGATTCTTAATCTGG	ENSDART00000124673	ENST00000328880	GO:0007186,GO:0005887,GO:0005525,GO:0001614,GO:0033031,GO:0004930
unnamed protein product	hspa5	isotig33257	CUST_36647_PI428861894	AGAATCATCAATGAGCCAACCGCTGCTGCCATTGCCAAAGGTCTGGACAAGAAGGAACCG	ENSDART00000010079	ENST00000324460	GO:0043154,GO:0008303,GO:0031625,GO:0002576,GO:0008180,GO:0016887,GO:0032440,GO:0030433,GO:0048471,GO:0021589,GO:0006983,GO:0005788,GO:0043027,GO:0005524,GO:0030674,GO:0051087,GO:0030168,GO:0042470,GO:0042149,GO:0055114,GO:0030496,GO:0034663,GO:0051787,GO:0030512,GO:0005576,GO:0006987,GO:0043022,GO:0021680,GO:0060904,GO:0006916,GO:0031398,GO:0005793,GO:0009986,GO:0019904,GO:0005509,GO:0030176,GO:…
unnamed protein product	RNH1 (4 of 23)	isotig06289	CUST_4281_PI428861894	TGATCCTGAAGAACAACAATCTGACTGATGACTCAGTTCCAGCTCTGGTTACACTCATGC	ENSDART00000104921	ENST00000390649	0
unnamed protein product	RNH1 (4 of 23)	isotig06290	CUST_4284_PI428861894	ATCCTGAAGAACAACAATCTGACTGATGACTCAGTTCCAGCTCTGGTTACACTCATGCAG	ENSDART00000104921	ENST00000390649	0
unnamed protein product	gfpt2	isotig06933	CUST_4931_PI428861894	ATTCAGAATGCCTATAAGACCATCCAGCTGCCCCAGACCGTGGACTGTCTCCAGGGCTTC	ENSDART00000076974	ENST00000253778	GO:0043687,GO:0018279,GO:0005529,GO:0006488,GO:0006541,GO:0006002,GO:0005829,GO:0006112,GO:0006048,GO:0004360
unnamed protein product	flna	isotig08742	CUST_6982_PI428861894	TAGTACTACTTCAGTGTCGACTGGAGCACAGCAGGTCGTTACATGCTGCTGGTCGGGGTG	ENSDART00000073442	ENST00000600520	GO:0045022,GO:0051015,GO:0051220,GO:0034329,GO:0048365,GO:0051764,GO:0042177,GO:0043433,GO:0030168,GO:0007195,GO:0034989,GO:0030863,GO:0034988,GO:0002576,GO:0005829,GO:0005576,GO:0004871,GO:0005886,GO:0043113,GO:0005634,GO:0031532,GO:0042803,GO:0005802,GO:0005884,GO:0043123,GO:0005080,GO:0001948,GO:0008134,GO:0050821,GO:0042993,GO:0034394
unnamed protein product	thap3	isotig09137	CUST_7480_PI428861894	ACATTTGGACAAACTTCTGGGGTTGGAGGCGACAGTCAGTCAACTGAGACAAAATAACAT	ENSDART00000060193	ENST00000415914	GO:0002020,GO:0005634,GO:0045786
unnamed protein product	NA	isotig02198	CUST_877_PI428861894	TCTGTGAAGGTGAAAGGGGAAGATGATTGCTTTGGTGCCTTTGACCTTGTAAAAGAGGCA	NA	NA	0
unnamed protein product	NA	isotig02198	CUST_878_PI428861894	AGTCTGTTTGCTGAAAGAGATGGCTGAGGCAACTGAGGCAAAATCATCTGTGAAGGTGAA	NA	NA	0
UPF0105 protein slr1223	sdr39u1	isotig21529	CUST_23421_PI428861894	TTAGAGTCTGGTTTCCAGTATCAGTATCCTGACCTGAGTTCAGCCCTGAAGCAGATTGTT	ENSDART00000034512	ENST00000399395	GO:0000166,GO:0003824,GO:0044237,GO:0050662
UTP18 small subunit (SSU) processome component homolog	utp18	isotig10845	CUST_9622_PI428861894	TCTCTGGCAAACAACAAGGGCTACGCCCCTCTCTTCAGGTTGTTGCATTACAAAAACTTT	ENSDART00000111184	ENST00000225298	GO:0005634
UTP18 small subunit (SSU) processome component homolog	utp18	isotig10845	CUST_9623_PI428861894	CTCTCTGGCAAACAACAAGGGCTACGCCCCTCTCTTCAGGTTGTTGCATTACAAAAACTT	ENSDART00000111184	ENST00000225298	GO:0005634
VHSV-induced protein	ftr13	isotig05209	CUST_3217_PI428861894	ATGGAGGACCATAAAGGTCACGATACAATCTCAACTGCAACACAAAGAACTGAGAAACAC	ENSDART00000056162	ENST00000341846	0
VHSV-induced protein	ftr13	isotig05209	CUST_3218_PI428861894	TATGGAGGACCATAAAGGTCACGATACAATCTCAACTGCAACACAAAGAACTGAGAAACA	ENSDART00000056162	ENST00000341846	0
VIP36-like protein precursor	lman2lb	isotig16234	CUST_16341_PI428861894	TTTTGATGTGTCAGGTGTTCACCTGCCTCAAGGATACTTTTTTGGAGCCTCCTCTGTAAC	ENSDART00000126669	ENST00000264963	GO:0046872,GO:0005794,GO:0005529,GO:0016021,GO:0005789,GO:0015031,GO:0048881
VIP36-like protein precursor	lman2lb	isotig16234	CUST_16342_PI428861894	GTTTTGATGTGTCAGGTGTTCACCTGCCTCAAGGATACTTTTTTGGAGCCTCCTCTGTAA	ENSDART00000126669	ENST00000264963	GO:0046872,GO:0005794,GO:0005529,GO:0016021,GO:0005789,GO:0015031,GO:0048881
WD repeat domain 36	wdr36	isotig20242	CUST_21933_PI428861894	AAGTGGTTAATTTCGGAGTGTTGGCTCAGAAGTCCCGATTCAACCTTCAACTAGAGTCTG	ENSDART00000014049	ENST00000513710	GO:0032040,GO:0005730,GO:0050896,GO:0007601,GO:0006364,GO:0005737
WD repeat-containing protein 12	wdr12	isotig18820	CUST_20141_PI428861894	ATGCTGAGCGGAGGAGCAGACAATAAGTTGTACACCTACAAATACTCTTCCTGTGTGTCT	ENSDART00000012903	ENST00000261015	GO:0070545,GO:0005654,GO:0008283,GO:0005515,GO:0000466,GO:0030687,GO:0000463,GO:0007219
WD repeat-containing protein 12	wdr12	isotig18820	CUST_20142_PI428861894	TGATGCTGAGCGGAGGAGCAGACAATAAGTTGTACACCTACAAATACTCTTCCTGTGTGT	ENSDART00000012903	ENST00000261015	GO:0070545,GO:0005654,GO:0008283,GO:0005515,GO:0000466,GO:0030687,GO:0000463,GO:0007219
WD repeat-containing protein 5	wdr5	isotig15896	CUST_15791_PI428861894	AACGAGAAGTACTGCATCTTTGCTAATTTCTCAGTCACGGGAGGAAAGTGGATTGTGTCT	ENSDART00000019750	ENST00000425041	GO:0005671,GO:0006355,GO:0042800,GO:0051568,GO:0035064,GO:0071339,GO:0048188,GO:0043966,GO:0001501
WD repeat-containing protein 5	wdr5	isotig15896	CUST_15792_PI428861894	AAACGTACACCTGCCACAAAAACGAGAAGTACTGCATCTTTGCTAATTTCTCAGTCACGG	ENSDART00000019750	ENST00000425041	GO:0005671,GO:0006355,GO:0042800,GO:0051568,GO:0035064,GO:0071339,GO:0048188,GO:0043966,GO:0001501
WD repeat-containing protein 55	wdr55	isotig17713	CUST_18598_PI428861894	TATAAAGTTCTGGGATATTTCGAGCCTTTCCCAAATGACTGTGAGTGACTACCGGAAACG	ENSDART00000003962	ENST00000358337	GO:0001654,GO:0001889,GO:0048538,GO:0006364,GO:0005737,GO:0060465,GO:0048794,GO:0005730,GO:0060322,GO:0048536
Xpo6 protein	irf6	isotig23212	CUST_25383_PI428861894	ATCAAGGACAACATTGTGACCCACCTGAAGCAGCTGTACTGCCTGCTGCAGACCCACCAG	ENSDART00000063562	ENST00000367021	GO:0000975,GO:0005634,GO:0043588,GO:0043616,GO:0030216,GO:0008565,GO:0005737,GO:0007050,GO:0045893,GO:0006886,GO:0060644,GO:0048468,GO:0003700,GO:0008285
xylulose kinase	xylb	isotig16917	CUST_17428_PI428861894	CTTATCAGATGTTTTCAGTGCACCAGTCTACACCATTGATGTGGCCAACTCTTCCTGTCT	ENSDART00000063504	ENST00000207870	GO:0004856,GO:0046835,GO:0005524,GO:0006091,GO:0042732,GO:0005998
ygbM	hyi	isotig05156	CUST_3189_PI428861894	ATCAGGGATTCATAGGCTGCGAATATAAACCCAAAGGTTGGATAAAGGAGTACTGGAGGC	ENSDART00000044089	ENST00000372425	GO:0008152,GO:0008903
ygbM	hyi	isotig05156	CUST_3190_PI428861894	TATCTCTTCACCACGCTGGAGGAACTAGGCTATCAGGGATTCATAGGCTGCGAATATAAA	ENSDART00000044089	ENST00000372425	GO:0008152,GO:0008903
YIPF1	yipf2	isotig15471	CUST_15038_PI428861894	GGCCACCATAGTTGTTCTACATGCCTTACTGGCTATTGGCTGCAAAATGTACTTTTTCCA	ENSDART00000003133	ENST00000539954	GO:0016020,GO:0030133
Zgc:136396 protein	mmp30	isotig17660	CUST_18521_PI428861894	AATACTATTACCCAACAAAGAGACTGGTCCGTGTTCTGCTTAACTACGGGTGGCTGAACT	ENSDART00000067447	ENST00000571284	GO:0031012,GO:0046872,GO:0008237,GO:0043170
Zinc transporter 6	NA	isotig24139	CUST_26452_PI428861894	GTTTCAGAACTGCCTTAGGTTCAGCACCACACAGCTATGGAACCAAGCCCAACCTGCTCC	NA	NA	GO:0016020,GO:0006810,GO:0005794

## Sheet: Table S2
Table S2. Over-represented biological processes of genes significantly affected by main effect of salinity or salinity x exposure time interaction as determined by Blast2Go functional analyses (note: no biological processes were significantly under-represented).
GO-ID	Term	FDR
GO:0097055	agmatine biosynthetic process	0.036
GO:0008792	arginine decarboxylase activity	0.036
GO:0021919	BMP signaling pathway involved in spinal cord dorsal/ventral patterning	<0.001
GO:0004198	calcium-dependent cysteine-type endopeptidase activity	0.014
GO:0048020	CCR chemokine receptor binding	<0.001
GO:0031726	CCR1 chemokine receptor binding	0.01
GO:0031730	CCR5 chemokine receptor binding	0.017
GO:0071378	cellular response to growth hormone stimulus	0.001
GO:0071346	cellular response to interferon-gamma	0.046
GO:1901699	cellular response to nitrogen compound	0.047
GO:0071417	cellular response to organonitrogen compound	0.021
GO:0008009	chemokine activity	0.039
GO:0042379	chemokine receptor binding	<0.001
GO:0004197	cysteine-type endopeptidase activity	0.018
GO:0005126	cytokine receptor binding	0.001
GO:0019221	cytokine-mediated signaling pathway	0.047
GO:0048245	eosinophil chemotaxis	0.014
GO:0019099	female germ-line sex determination	<0.001
GO:0030237	female sex determination	0.001
GO:0042004	feminization of hermaphrodite soma	<0.001
GO:0018992	germ-line sex determination	0.014
GO:0060014	granulosa cell differentiation	<0.001
GO:0005131	growth hormone receptor binding	0.013
GO:0060396	growth hormone receptor signaling pathway	0.001
GO:0035684	helper T cell extravasation	0.016
GO:0042001	hermaphrodite somatic sex determination	<0.001
GO:0060397	JAK-STAT cascade involved in growth hormone signaling pathway	0.021
GO:0001553	luteinization	0.014
GO:0060081	membrane hyperpolarization	0.023
GO:0031293	membrane protein intracellular domain proteolysis	<0.001
GO:0035747	natural killer cell chemotaxis	0.007
GO:0046426	negative regulation of JAK-STAT cascade	0.02
GO:0021914	negative regulation of smoothened signaling pathway involved in ventral spinal cord patterning	<0.001
GO:0004586	ornithine decarboxylase activity	0.036
GO:2000503	positive regulation of natural killer cell chemotaxis	0.003
GO:0010107	potassium ion import	0.024
GO:0007538	primary sex determination	0.007
GO:0007542	primary sex determination, germ-line	<0.001
GO:0016540	protein autoprocessing	0.029
GO:0033387	putrescine biosynthetic process from ornithine	0.016
GO:1901623	regulation of lymphocyte chemotaxis	0.049
GO:2000501	regulation of natural killer cell chemotaxis	0.003
GO:0000003	reproduction	0.04
GO:0060416	response to growth hormone stimulus	0.014
GO:0021910	smoothened signaling pathway involved in ventral spinal cord patterning	<0.001
GO:0018993	somatic sex determination	0.007
GO:0021513	spinal cord dorsal/ventral patterning	0.011
GO:0021511	spinal cord patterning	0.012
